# Supplementary material for: Metal Nanoparticles Produced Using Autotrophs and Their Bioproducts: A Comparative Overview between Photosynthesizing Taxonomic Groups
Source: ACS Omega. 2025 Apr 1;10(14):13763–79. doi: 10.1021/acsomega.4c11418 (PMC12004176; doi:10.1021/acsomega.4c11418)
Supplement: Supplementary file 1 — ao4c11418_si_001.xlsx [file ao4c11418_si_001.xlsx]

## Sheet: Cover Page
Supplementary File - Detailed information from the compiled articles, including species, metals used in the green synthesis of MNPs, and characteristics such as size, shape, and dispersity.
Metal Nanoparticles Produced Using Autotrophs and Their Bioproducts: A Comparative Overview Between Photosynthesizing Taxonomic Groups
Mateus Fernandes Oliveira, Leonardo César Moraes, and Cleber Cunha Figueredo

## Sheet: Supplementary File
TAXONOMIC_GROUP	GENUS	SPECIES	TAXON AUTHOR	PLANT PART	METAL	SIZE	SHAPE	DISPERSIBILITY	APLICATION	CITATION	DOI	Analyzed in this review?
Cyanobacteria	Anabaena	Anabaena flos-aquae	Brébisson ex Bornet & Flauhault	N/A	Gold	12	Spherical	Undetermined	Untested	Brayner, R., Barberousse, H., Hemadi, M., Djedjat, C., Yéprémian, C., Coradin, T., ... & Couté, A. (2007). Cyanobacteria as bioreactors for the synthesis of Au, Ag, Pd, and Pt nanoparticles via an enzyme-mediated route. Journal of nanoscience and nanotechnology, 7(8), 2696-2708.	https://doi.org/10.1166/jnn.2007.600	Yes
Cyanobacteria	Anabaena	Anabaena flos-aquae	Brébisson ex Bornet & Flauhault	N/A	Silver	40	Spherical	Undetermined	Untested	Brayner, R., Barberousse, H., Hemadi, M., Djedjat, C., Yéprémian, C., Coradin, T., ... & Couté, A. (2007). Cyanobacteria as bioreactors for the synthesis of Au, Ag, Pd, and Pt nanoparticles via an enzyme-mediated route. Journal of nanoscience and nanotechnology, 7(8), 2696-2708.	https://doi.org/10.1166/jnn.2007.600	Yes
Cyanobacteria	Anabaena	Anabaena flos-aquae	Brébisson ex Bornet & Flauhault	N/A	Gold	7.9	Spherical	Undetermined	Untested	Dahoumane, S. A., Djediat, C., Yéprémian, C., Couté, A., Fiévet, F., Coradin, T., & Brayner, R. (2012). Species selection for the design of gold nanobioreactor by photosynthetic organisms. Journal of Nanoparticle Research, 14, 1-17.	https://doi.org/10.1007/s11051-012-0883-8	Yes
Cyanobacteria	Anabaena	Anabaena flos-aquae	Brébisson ex Bornet & Flauhault	N/A	Gold	14.8	Spherical	Undetermined	Untested	Dahoumane, S. A., Djediat, C., Yéprémian, C., Couté, A., Fiévet, F., Coradin, T., & Brayner, R. (2012). Species selection for the design of gold nanobioreactor by photosynthetic organisms. Journal of Nanoparticle Research, 14, 1-17.	https://doi.org/10.1007/s11051-012-0883-8	Yes
Cyanobacteria	Anabaena	Anabaena doliolum	Bharadwaja	N/A	Silver	30	Spherical	Monodisperse	Antibacterial and anticancer activity	Singh, G., Babele, P. K., Shahi, S. K., Sinha, R. P., Tyagi, M. B., & Kumar, A. (2014). Green synthesis of silver nanoparticles using cell extracts of Anabaena doliolum and screening of its antibacterial and antitumor activity. Journal of microbiology and biotechnology, 24(10), 1354-1367.	https://doi.org/10.4014/jmb.1405.05003	Yes
Cyanobacteria	Arthrospira	Arthrospira platensis	Gomont	N/A	Silver	46	Triangular	Undetermined	Untested	Husain, S., Sardar, M., & Fatma, T. (2015). Screening of cyanobacterial extracts for synthesis of silver nanoparticles. World Journal of Microbiology and Biotechnology, 31, 1279-1283.	https://doi.org/10.1007/s11274-015-1869-3	Yes
Cyanobacteria	Arthrospira	Arthrospira platensis	Gomont	N/A	Gold	8	Spherical	Undetermined	Untested	Govindaraju, K., Basha, S. K., Kumar, V. G., & Singaravelu, G. (2008). Silver, gold and bimetallic nanoparticles production using single-cell protein (Spirulina platensis) Geitler. Journal of Materials Science, 43(15), 5115-5122.	https://doi.org/10.1007/s10853-008-2745-4	Yes
Cyanobacteria	Arthrospira	Arthrospira platensis	Gomont	N/A	Silver	11.5	Spherical	Undetermined	Untested	Govindaraju, K., Basha, S. K., Kumar, V. G., & Singaravelu, G. (2008). Silver, gold and bimetallic nanoparticles production using single-cell protein (Spirulina platensis) Geitler. Journal of Materials Science, 43(15), 5115-5122.	https://doi.org/10.1007/s10853-008-2745-4	Yes
Cyanobacteria	Arthrospira	Arthrospira platensis	Gomont	N/A	Gold-Silver	21	Spherical	Undetermined	Untested	Govindaraju, K., Basha, S. K., Kumar, V. G., & Singaravelu, G. (2008). Silver, gold and bimetallic nanoparticles production using single-cell protein (Spirulina platensis) Geitler. Journal of Materials Science, 43(15), 5115-5122.	https://doi.org/10.1007/s10853-008-2745-4	Yes
Cyanobacteria	Arthrospira	Arthrospira platensis	Gomont	N/A	Silver	46	Spherical	Undetermined	Untested	Husain, S., Sardar, M., & Fatma, T. (2015). Screening of cyanobacterial extracts for synthesis of silver nanoparticles. World Journal of Microbiology and Biotechnology, 31, 1279-1283.	https://doi.org/10.1007/s11274-015-1869-3	Yes
Cyanobacteria	Arthrospira	Arthrospira platensis	Gomont	N/A	Silver	17.9	Spherical	Monodisperse	Malachite green removal	Ismail, G. A., Allam, N. G., El-Gemizy, W. M., & Salem, M. A. (2021). The role of silver nanoparticles biosynthesized by Anabaena variabilis and Spirulina platensis cyanobacteria for malachite green removal from wastewater. Environmental technology, 42(28), 4475-4489.	https://doi.org/10.1080/09593330.2020.1766576	Yes
Cyanobacteria	Arthrospira	Arthrospira platensis	Gomont	N/A	Gold	25	Spherical	Monodisperse*	Untested	Kalabegishvili, T., Kirkesali, E., & Rcheulishvili, A. (2012). Synthesis of gold nanoparticles by blue-green algae Spirulina platensis (No. JINR-E--14-2012-31). Frank Lab. of Neutron Physics.	-	Yes
Cyanobacteria	Arthrospira	Arthrospira platensis	Gomont	N/A	Silver	18.3	Undetermined	Undetermined	Antimicrobial activity	Mora-Godínez, S., Contreras-Torres, F. F., & Pacheco, A. (2023). Characterization of Silver Nanoparticle Systems from Microalgae Acclimated to Different CO2 Atmospheres. ACS omega, 8(24), 21969-21982.	https://doi.org/10.1021/acsomega.3c01914	Yes
Cyanobacteria	Aulosira	Aulosira fertilissima	S.L.Ghose	N/A	Silver	58	Spherical	Undetermined	Untested	Husain, S., Sardar, M., & Fatma, T. (2015). Screening of cyanobacterial extracts for synthesis of silver nanoparticles. World Journal of Microbiology and Biotechnology, 31, 1279-1283.	https://doi.org/10.1007/s11274-015-1869-3	Yes
Cyanobacteria	Calothrix	Calothrix pulvinata	C.Agardh ex Bornet & Flahault	N/A	Gold	5.4	Spherical	Undetermined	Untested	Brayner, R., Barberousse, H., Hemadi, M., Djedjat, C., Yéprémian, C., Coradin, T., ... & Couté, A. (2007). Cyanobacteria as bioreactors for the synthesis of Au, Ag, Pd, and Pt nanoparticles via an enzyme-mediated route. Journal of nanoscience and nanotechnology, 7(8), 2696-2708.	https://doi.org/10.1166/jnn.2007.600	Yes
Cyanobacteria	Calothrix	Calothrix pulvinata	C.Agardh ex Bornet & Flahault	N/A	Silver	15	Spherical	Undetermined	Untested	Brayner, R., Barberousse, H., Hemadi, M., Djedjat, C., Yéprémian, C., Coradin, T., ... & Couté, A. (2007). Cyanobacteria as bioreactors for the synthesis of Au, Ag, Pd, and Pt nanoparticles via an enzyme-mediated route. Journal of nanoscience and nanotechnology, 7(8), 2696-2708.	https://doi.org/10.1166/jnn.2007.600	Yes
Cyanobacteria	Calothrix	Calothrix pulvinata	C.Agardh ex Bornet & Flahault	N/A	Palladium	3.5	Spherical	Undetermined	Untested	Brayner, R., Barberousse, H., Hemadi, M., Djedjat, C., Yéprémian, C., Coradin, T., ... & Couté, A. (2007). Cyanobacteria as bioreactors for the synthesis of Au, Ag, Pd, and Pt nanoparticles via an enzyme-mediated route. Journal of nanoscience and nanotechnology, 7(8), 2696-2708.	https://doi.org/10.1166/jnn.2007.600	Yes
Cyanobacteria	Calothrix	Calothrix pulvinata	C.Agardh ex Bornet & Flahault	N/A	Platinum	3.2	Spherical	Undetermined	Untested	Brayner, R., Barberousse, H., Hemadi, M., Djedjat, C., Yéprémian, C., Coradin, T., ... & Couté, A. (2007). Cyanobacteria as bioreactors for the synthesis of Au, Ag, Pd, and Pt nanoparticles via an enzyme-mediated route. Journal of nanoscience and nanotechnology, 7(8), 2696-2708.	https://doi.org/10.1166/jnn.2007.600	Yes
Cyanobacteria	Calothrix	Calothrix brevissima	G.S.West	N/A	Silver	42	Cubical	Undetermined	Untested	Husain, S., Sardar, M., & Fatma, T. (2015). Screening of cyanobacterial extracts for synthesis of silver nanoparticles. World Journal of Microbiology and Biotechnology, 31, 1279-1283.	https://doi.org/10.1007/s11274-015-1869-3	Yes
Cyanobacteria	Chroococcus	Chroococcus minutus	(Kützing) Nägeli	N/A	Silver	Undertemined	Undetermined	Undetermined	Antibacterial activity	Sahoo, C. R., Maharana, S., Mandhata, C. P., Bishoyi, A. K., Paidesetty, S. K., & Padhy, R. N. (2020). Biogenic silver nanoparticle synthesis with cyanobacterium Chroococcus minutus isolated from Baliharachandi sea-mouth, Odisha, and in vitro antibacterial activity. Saudi journal of biological sciences, 27(6), 1580-1586.	https://doi.org/10.1016/j.sjbs.2020.03.020	No
Cyanobacteria	Coleofasciculus	Coleofasciculus chthonoplastes	(Gomont) M.Siegesmund, J.R.Johansen & T.Friedl	N/A	Gold	143	Spherical	Polydisperse*	Antibacterial activity	Parial, D., Gopal, P. K., Paul, S., & Pal, R. (2016). Gold (III) bioreduction by cyanobacteria with special reference to in vitro biosafety assay of gold nanoparticles. Journal of applied phycology, 28, 3395-3406.	https://doi.org/10.1007/s10811-016-0880-x	No
Cyanobacteria	Coleofasciculus	Coleofasciculus chthonoplastes	(Gomont) M.Siegesmund, J.R.Johansen & T.Friedl	N/A	Gold	Undertemined	Undetermined	Undetermined	Untested	Parial, D., Patra, H. K., Dasgupta, A. K., & Pal, R. (2012). Screening of different algae for green synthesis of gold nanoparticles. European Journal of Phycology, 47(1), 22-29.	https://doi.org/10.1080/09670262.2011.653408	No
Cyanobacteria	Cylindrospermum	Cylindrospermum stagnale	Bornet & Flahault	N/A	Silver	39	Pentagonal	Undetermined	Untested	Husain, S., Sardar, M., & Fatma, T. (2015). Screening of cyanobacterial extracts for synthesis of silver nanoparticles. World Journal of Microbiology and Biotechnology, 31, 1279-1283.	https://doi.org/10.1007/s11274-015-1869-3	Yes
Cyanobacteria	Desmonostoc	Desmonostoc alborizicum	Nowruzi et al.	N/A	Selenium	58.8	Spherical	Polydisperse*	Antifungal activity	Nowruzi, B., Jalil, B. S., & Metcalf, J. S. (2023). Antifungal screening of selenium nanoparticles biosynthesized by microcystin-producing Desmonostoc alborizicum. BMC biotechnology, 23(1), 41.	https://doi.org/10.1186/s12896-023-00807-4	Yes
Cyanobacteria	Desmonostoc	Desmonostoc muscorum	(Bornet & Flahault) Hrouzek & Ventura	N/A	Silver	42	Spherical	Undetermined	Untested	Husain, S., Sardar, M., & Fatma, T. (2015). Screening of cyanobacterial extracts for synthesis of silver nanoparticles. World Journal of Microbiology and Biotechnology, 31, 1279-1283.	https://doi.org/10.1007/s11274-015-1869-3	Yes
Cyanobacteria	Dulcicalothrix	Dulcicalothrix desertica	(G.H.Schwabe) Saraf, Suradkar, Dawda, Gaysina, Gabidullin, Kumat, I.Behere, Kotulkar, Batule & Prashant Singh	N/A	Cerium	5.2	Spherical	Undetermined	Untested	Fritz, M., Chen, X., Yang, G., Lv, Y., Liu, M., Wehner, S., & Fischer, C. B. (2024). Gold Nanoparticles Bioproduced in Cyanobacteria in the Initial Phase Opened an Avenue for the Discovery of Corresponding Cerium Nanoparticles. Microorganisms, 12(2), 330.	https://doi.org/10.3390/microorganisms12020330	Yes
Cyanobacteria	Gloeocapsa	Gloeocapsa gelatinosa	Kützing	N/A	Silver	88	Spherical	Undetermined	Untested	Husain, S., Sardar, M., & Fatma, T. (2015). Screening of cyanobacterial extracts for synthesis of silver nanoparticles. World Journal of Microbiology and Biotechnology, 31, 1279-1283.	https://doi.org/10.1007/s11274-015-1869-3	Yes
Cyanobacteria	Hapalosiphon	Hapalosiphon fontinalis	Bornet	N/A	Silver	50	Triangular	Undetermined	Untested	Husain, S., Sardar, M., & Fatma, T. (2015). Screening of cyanobacterial extracts for synthesis of silver nanoparticles. World Journal of Microbiology and Biotechnology, 31, 1279-1283.	https://doi.org/10.1007/s11274-015-1869-3	Yes
Cyanobacteria	Leptolyngbya	Leptolyngbya foveolarum	Gomont) Anagnostidis & Komárek	N/A	Gold	6	Spherical	Undetermined	Untested	Brayner, R., Barberousse, H., Hemadi, M., Djedjat, C., Yéprémian, C., Coradin, T., ... & Couté, A. (2007). Cyanobacteria as bioreactors for the synthesis of Au, Ag, Pd, and Pt nanoparticles via an enzyme-mediated route. Journal of nanoscience and nanotechnology, 7(8), 2696-2708.	https://doi.org/10.1166/jnn.2007.600	Yes
Cyanobacteria	Leptolyngbya	Leptolyngbya tenuis	(Gomont) Anagnostidis & Komárek	N/A	Gold	83	Spherical	Polydisperse*	Antibacterial activity	Parial, D., Gopal, P. K., Paul, S., & Pal, R. (2016). Gold (III) bioreduction by cyanobacteria with special reference to in vitro biosafety assay of gold nanoparticles. Journal of applied phycology, 28, 3395-3406.	https://doi.org/10.1007/s10811-016-0880-x	Yes
Cyanobacteria	Leptolyngbya	Leptolyngbya tenuis	(Gomont) Anagnostidis & Komárek	N/A	Gold	14.84	Non spherical	Monodisperse	Untested	Parial, D., Patra, H. K., Dasgupta, A. K., & Pal, R. (2012). Screening of different algae for green synthesis of gold nanoparticles. European Journal of Phycology, 47(1), 22-29.	https://doi.org/10.1080/09670262.2011.653407	Yes
Cyanobacteria	Leptolyngbya	Leptolyngbya valderiana	(Gomont) Anagnostidis & Komárek	N/A	Gold	15	Spherical	Monodisperse	Untested	Parial, D., Patra, H. K., Dasgupta, A. K., & Pal, R. (2012). Screening of different algae for green synthesis of gold nanoparticles. European Journal of Phycology, 47(1), 22-29.	https://doi.org/10.1080/09670262.2011.653406	Yes
Cyanobacteria	Limnospira	Limnospira indica	(Desikachary & N.Jeeji Bai) Nowicka-Krawczyk, Mühlsteinová & Hauer	N/A	Silver	48	Spherical	Undetermined	Untested	Husain, S., Sardar, M., & Fatma, T. (2015). Screening of cyanobacterial extracts for synthesis of silver nanoparticles. World Journal of Microbiology and Biotechnology, 31, 1279-1283.	https://doi.org/10.1007/s11274-015-1869-3	Yes
Cyanobacteria	Limnospira	Limnospira indica	(Desikachary & N.Jeeji Bai) Nowicka-Krawczyk, Mühlsteinová & Hauer	N/A	Silver	67	Spherical	Undetermined	Untested	Husain, S., Sardar, M., & Fatma, T. (2015). Screening of cyanobacterial extracts for synthesis of silver nanoparticles. World Journal of Microbiology and Biotechnology, 31, 1279-1283.	https://doi.org/10.1007/s11274-015-1869-3	Yes
Cyanobacteria	Limnospira	Limnospira indica	(Desikachary & N.Jeeji Bai) Nowicka-Krawczyk, Mühlsteinová & Hauer	N/A	Silver	48	Spherical	Undetermined	Untested	Husain, S., Sardar, M., & Fatma, T. (2015). Screening of cyanobacterial extracts for synthesis of silver nanoparticles. World Journal of Microbiology and Biotechnology, 31, 1279-1283.	https://doi.org/10.1007/s11274-015-1869-3	Yes
Cyanobacteria	Limnospira	Limnospira maxima	(Setchell & N.L.Gardner) Nowicka-Krawczyk, Mühlsteinová & Hauer	N/A	Silver	61	Triangular	Undetermined	Untested	Husain, S., Sardar, M., & Fatma, T. (2015). Screening of cyanobacterial extracts for synthesis of silver nanoparticles. World Journal of Microbiology and Biotechnology, 31, 1279-1283.	https://doi.org/10.1007/s11274-015-1869-3	Yes
Cyanobacteria	Lyngbya	Lyngbya majuscula	Harvey ex Gomont	N/A	Gold	41.7	Spherical	Polydisperse	Anti-myocardial infarction properties	Bakir, E. M., Younis, N. S., Mohamed, M. E., & El Semary, N. A. (2018). Cyanobacteria as nanogold factories: chemical and anti-myocardial infarction properties of gold nanoparticles synthesized by Lyngbya majuscula. Marine Drugs, 16(6), 217.	https://doi.org/10.3390/md16060217	Yes
Cyanobacteria	Lyngbya	Lyngbya majuscula	Harvey ex Gomont	N/A	Gold	20	Spherical	Undetermined	Untested	Chakraborty, N., Banerjee, A., Lahiri, S., Panda, A., Ghosh, A. N., & Pal, R. (2009). Biorecovery of gold using cyanobacteria and an eukaryotic alga with special reference to nanogold formation–a novel phenomenon. Journal of Applied Phycology, 21, 145-152.	https://doi.org/10.1007/s10811-008-9343-3	Yes
Cyanobacteria	Microcystis	Microcystis aeruginosa	(Kützing) Kützing	N/A	Silver	3.6	Spherical	Monodisperse	Untested	Moraes, L. C., Figueiredo, R. C., Ribeiro-Andrade, R., Pontes-Silva, A. V., Arantes, M. L., Giani, A., & Figueredo, C. C. (2021). High diversity of microalgae as a tool for the synthesis of different silver nanoparticles: A species-specific green synthesis. Colloid and Interface Science Communications, 42, 100420.	https://doi.org/10.1016/j.colcom.2021.100420	Yes
Cyanobacteria	Nodularia	Nodularia haraviana	Bornet e Flahault	N/A	Silver	24.1	Spherical	Polydisperse*	Antimicrobial and citotoxity activities	Minhas, L. A., Kaleem, M., Jabeen, A., Ullah, N., Farooqi, H. M. U., Kamal, A., ... & Mumtaz, A. S. (2023). Synthesis of Silver Oxide Nanoparticles: A Novel Approach for Antimicrobial Properties and Biomedical Performance, Featuring Nodularia haraviana from the Cholistan Desert. Microorganisms, 11(10), 2544.	https://doi.org/10.3390/microorganisms11102544	Yes
Cyanobacteria	Nostoc	Nostoc calcicola	Brébisson ex Bornet & Flahault	N/A	Gold	80	Spherical	Monodisperse	Antimicrobial, antioxidant and antiproliferative activities	Mandhata, C. P., Bishoyi, A. K., Sahoo, C. R., Swain, S., Bej, S., Jali, B. R., ... & Padhy, R. N. (2023). Investigation of in vitro antimicrobial, antioxidant and antiproliferative activities of Nostoc calcicola biosynthesized gold nanoparticles. Bioprocess and Biosystems Engineering, 46(9), 1341-1350.	https://doi.org/10.1007/s00449-023-02905-1	Yes
Cyanobacteria	Nostoc	Nostoc carneum	C.Agardh ex Bornet & Flahault	N/A	Silver	16.89	Spherical	Polydisperse*	Anticancer activity	El-Naggar, N. E. A., Hussein, M. H., & El-Sawah, A. A. (2018). Phycobiliprotein-mediated synthesis of biogenic silver nanoparticles, characterization, in vitro and in vivo assessment of anticancer activities. Scientific Reports, 8(1), 8925.	https://doi.org/10.1038/s41598-018-27276-6	Yes
Cyanobacteria	Nostoc	Nostoc carneum	C.Agardh ex Bornet & Flahault	N/A	Silver	13	Spherical	Polydisperse	Photocatalytic, antibacterial and anticoagulative activity	Borah, D., Das, N., Sarmah, P., Ghosh, K., Chandel, M., Rout, J., ... & Bhattacharjee, C. R. (2023). A facile green synthesis route to silver nanoparticles using cyanobacterium Nostoc carneum and its photocatalytic, antibacterial and anticoagulative activity. Materials Today Communications, 34, 105110.	https://doi.org/10.1016/j.mtcomm.2022.105110	Yes
Cyanobacteria	Nostoc	Nostoc carneum	C.Agardh ex Bornet & Flahault	N/A	Cadmium	4	Spherical	Polydisperse*	Photocatalytic and antibacterial activities	Borah, D., Saikia, P., Sarmah, P., Gogoi, D., Das, A., Rout, J., ... & Bhattacharjee, C. R. (2023). Photocatalytic and antibacterial activity of fluorescent CdS quantum dots synthesized using aqueous extract of cyanobacterium Nostoc carneum. Bionanoscience, 13(2), 650-666.	https://doi.org/10.1007/s12668-023-01115-z	Yes
Cyanobacteria	Nostoc	Nostoc ellipsosporum	Rabenhorst ex Bornet & Flahault	N/A	Gold	192	Spherical	Polydisperse*	Antibacterial activity	Parial, D., Gopal, P. K., Paul, S., & Pal, R. (2016). Gold (III) bioreduction by cyanobacteria with special reference to in vitro biosafety assay of gold nanoparticles. Journal of applied phycology, 28, 3395-3406.	https://doi.org/10.1007/s10811-016-0880-x	No
Cyanobacteria	Nostoc	Nostoc punctiforme	Hariot	N/A	Copper	Undertemined	Undetermined	Undetermined	Antibacterial activity	Sarma, K., Kant, R., Kumar, N., Sharma, M., Malik, A., Baliyan, M., ... & Gupta, D. (2023). Biogenic synthesis of green-nanoparticles uising ethanolic extract of Nostoc punctiforme (Kützing Ex Hariot) hariot and assessment of antibacterial activity. Journal of Applied Bioscience, 49(1 & 2), 22-26.	-	No
Cyanobacteria	Nostoc	Nostoc punctiforme	Hariot	N/A	Silver	Undertemined	Undetermined	Undetermined	Antibacterial activity	Sarma, K., Kant, R., Kumar, N., Sharma, M., Malik, A., Baliyan, M., ... & Gupta, D. (2023). Biogenic synthesis of green-nanoparticles uising ethanolic extract of Nostoc punctiforme (Kützing Ex Hariot) hariot and assessment of antibacterial activity. Journal of Applied Bioscience, 49(1 & 2), 22-26.	-	No
Cyanobacteria	Oscillatoria	Oscillatoria limnetica	Lemmermann	N/A	Iron	23.33	Triangular	Undetermined	Antioxidant and antimicrobial activities	Haris, M., Fatima, N., Iqbal, J., Chalgham, W., Mumtaz, A. S., El-Sheikh, M. A., & Tavafoghi, M. (2023). Oscillatoria limnetica mediated green synthesis of iron oxide (Fe2O3) nanoparticles and their diverse in vitro bioactivities. Molecules, 28(5), 2091.	https://doi.org/10.3390/molecules28052091	Yes
Cyanobacteria	Oscillatoria	Oscillatoria pseudogeminata	G.Schmid	N/A	Silver	200	Undetermined	Undetermined	Antibacterial activity	Ramasamy, T., & Nooruddin, T. (2023). Antibacterial potential of biosynthesized silver nanoparticles using phycocyanin of freshwater cyanobacterium Oscillatoria pseudogeminata. Applied Nanoscience, 13(2), 1277-1283.	https://doi.org/10.1007/s13204-021-01973-7	No
Cyanobacteria	Oscillatoria	Oscillatoria limnetica	Lemmermann	N/A	Silver	7.47	Spherical	Polydisperse*	Antibacterial and cytotoxicity activity	Hamouda, R. A., Hussein, M. H., Abo-Elmagd, R. A., & Bawazir, S. S. (2019). Synthesis and biological characterization of silver nanoparticles derived from the cyanobacterium Oscillatoria limnetica. Scientific reports, 9(1), 13071.	https://doi.org/10.1038/s41598-019-49444-y	Yes
Cyanobacteria	Oscillatoria	Oscillatoria willei	N.L.Gardner	N/A	Silver	150	Spherical	Undetermined	Untested	Ali, D. M., Sasikala, M., Gunasekaran, M., & Thajuddin, N. (2011). Biosynthesis and characterization of silver nanoparticles using marine cyanobacterium, Oscillatoria willei NTDM01. Dig J Nanomater Biostruct, 6(2), 385-390.	-	No
Cyanobacteria	Phormidium	Phormidium tenue	Gomont	N/A	Cadmium	5	Spherical	Undetermined	Untested	MubarakAli, D., Gopinath, V., Rameshbabu, N., & Thajuddin, N. (2012). Synthesis and characterization of CdS nanoparticles using C-phycoerythrin from the marine cyanobacteria. Materials Letters, 74, 8-11.	https://doi.org/10.1016/j.matlet.2012.01.026	Yes
Cyanobacteria	Plectonema	Plectonema boryanum	Gomont	N/A	Gold	25	Cuboctahedral	Undetermined	Untested	Lengke, M. F., Fleet, M. E., & Southam, G. (2006). Morphology of gold nanoparticles synthesized by filamentous cyanobacteria from gold (I)− thiosulfate and gold (III)− chloride complexes. Langmuir, 22(6), 2780-2787.	-	Yes
Cyanobacteria	Plectonema	Plectonema boryanum	Gomont	N/A	Palladium	30	Spherical	Undetermined	Untested	Lengke, M. F., Fleet, M. E., & Southam, G. (2007). Synthesis of palladium nanoparticles by reaction of filamentous cyanobacterial biomass with a palladium (II) chloride complex. Langmuir, 23(17), 8982-8987.	-	Yes
Cyanobacteria	Pseudanabaena	Pseudanabaena foetida	Y.Niiyama, A.Tuji & S.Ichise	N/A	Copper	70	Spherical	Undetermined	Plant growth promotion	Yadav, R., Kumar, M., & Tomar, R. S. (2024). Cyanobacteria Based Nanoformulation of Biogenic CuO Nanoparticles for Plant Growth Promotion of Rice Under Hydroponics Conditions. Current Microbiology, 81(5), 118.	https://doi.org/10.1007/s00284-024-03619-7	Yes
Cyanobacteria	Spirulina	Spirulina platensis	(Gomont) Geitler	N/A	Silver	13.65	Spherical	Undetermined	Anticancer activity	Al-Badwy, A. H., Khalil, A. M., Bashal, A. H., & Kebeish, R. (2023). Polysaccharides from Spirulina platensis (PSP): promising biostimulants for the green synthesis of silver nanoparticles and their potential application in the treatment of cancer tumors. Microbial Cell Factories, 22(1), 247.	https://doi.org/10.1186/s12934-023-02257-1	Yes
Cyanobacteria	Spirulina	Spirulina platensis	(Gomont) Geitler	N/A	Silver	55	Spherical	Undetermined	Anticancer activity	Afzali, M., Sadat Shandiz, S. A., & Keshtmand, Z. (2024). Preparation of biogenic silver chloride nanoparticles from microalgae Spirulina Platensis extract: anticancer properties in MDA-MB231 breast cancer cells. Molecular Biology Reports, 51(1), 1-13.	https://doi.org/10.1007/s11033-023-08970-9	Yes
Cyanobacteria	Spirulina	Spirulina platensis	(Gomont) Geitler	N/A	Zinc	45	Spherical	Undetermined	Antibacterial activities	ALI, M. I. et al. Biological approach of zinc oxide nanoparticles synthesis by cell-free extract of Spirulina platensis. Int. J. Curr. Eng. Tech, v. 5, p. 2531-2534, 2015.	-	Yes
Cyanobacteria	Synechococcus	Synechococcus elongatus	(Nägeli) Nägeli	N/A	Silver	3.3	Spherical	Monodisperse*	Iron and manganese ion removal from aqueous solutions	Moraes, L. C., Gomes, M. P., Ribeiro-Andrade, R., Garcia, Q. S., & Figueredo, C. C. (2023). Green synthesized silver nanoparticles for iron and manganese ion removal from aqueous solutions. Environmental Pollution, 327, 121483.	https://doi.org/10.1016/j.envpol.2023.121483	Yes
Cyanobacteria	Synechococcus	Synechococcus elongatus	(Nägeli) Nägeli	N/A	Silver	3.6	Spherical	Monodisperse	Untested	Moraes, L. C., Figueiredo, R. C., Ribeiro-Andrade, R., Pontes-Silva, A. V., Arantes, M. L., Giani, A., & Figueredo, C. C. (2021). High diversity of microalgae as a tool for the synthesis of different silver nanoparticles: A species-specific green synthesis. Colloid and Interface Science Communications, 42, 100420.	https://doi.org/10.1016/j.colcom.2021.100420	Yes
Cyanobacteria	Synechococcus	Synechococcus moorigangae	Singh & Bhadury	N/A	Gold	8.2	Spherical	Monodisperse	Antimicrobial and antioxidant activities	Purbani, D. C., Pratiwi, R. D., Muttaqien, S. E., Nantapong, N., Warsito, M. F., Fikri, M. N., ... & Afani, H. (2024). Eco-friendly synthesis of gold nanoparticles by marine microalgae Synechococcus moorigangae: Characterization, antimicrobial, and antioxidant properties. Kuwait Journal of Science, 51(2), 100194.	https://doi.org/10.1016/j.kjs.2024.100194	Yes
Cyanobacteria	Tolypothrix	Tolypothrix tenuis	Kützing ex Bornet & Flahault	N/A	Silver	44	Spherical	Undetermined	Untested	Husain, S., Sardar, M., & Fatma, T. (2015). Screening of cyanobacterial extracts for synthesis of silver nanoparticles. World Journal of Microbiology and Biotechnology, 31, 1279-1283.	https://doi.org/10.1007/s11274-015-1869-3	Yes
Cyanobacteria	Trichormus	Trichormus variabilis	(Kützing ex Bornet & Flahault) Komárek & Anagnostidis	N/A	Silver	50	Spherical	Undetermined	Untested	Husain, S., Sardar, M., & Fatma, T. (2015). Screening of cyanobacterial extracts for synthesis of silver nanoparticles. World Journal of Microbiology and Biotechnology, 31, 1279-1283.	https://doi.org/10.1007/s11274-015-1869-3	Yes
Cyanobacteria	Trichormus	Trichormus variabilis	(Kützing ex Bornet & Flahault) Komárek & Anagnostidis	N/A	Silver	26.4	Spherical	Monodisperse	Malachite green removal	Ismail, G. A., Allam, N. G., El-Gemizy, W. M., & Salem, M. A. (2021). The role of silver nanoparticles biosynthesized by Anabaena variabilis and Spirulina platensis cyanobacteria for malachite green removal from wastewater. Environmental technology, 42(28), 4475-4489.	https://doi.org/10.1080/09593330.2020.1766576	Yes
Cyanobacteria	Anabaena	Undetermined	Bory ex Bornet & Flahault	N/A	Silver	24.13	Irregular	Undetermined	Antibacterial activity	Patel, V., Berthold, D., Puranik, P., & Gantar, M. (2015). Screening of cyanobacteria and microalgae for their ability to synthesize silver nanoparticles with antibacterial activity. Biotechnology Reports, 5, 112-119.	https://doi.org/10.1016/j.btre.2014.12.001	Yes
Cyanobacteria	Anabaena	Undetermined	Bory ex Bornet & Flahault	N/A	Molybdenum	31	Elongated	Undetermined	Antimicrobial, anti-inflammatory, insecticidal, antiocidant, anti-hemolytic and citotoxity activities	Malik, H. A., Minhas, L. A., Hassan, M. W., Kaleem, M., Aslam, F., & Mumtaz, A. S. (2024). Anabaena sp. A‐1 mediated molybdenum oxide nanoparticles: A novel frontier in green synthesis, characterization and pharmaceutical properties. Microscopy Research and Technique.	https://doi.org/10.1002/jemt.24572	Yes
Cyanobacteria	Anabaena	Undetermined	Bory ex Bornet & Flahault	N/A	Gold	4.8	Spherical	Undetermined	Untested	Fritz, M., Chen, X., Yang, G., Lv, Y., Liu, M., Wehner, S., & Fischer, C. B. (2024). Gold Nanoparticles Bioproduced in Cyanobacteria in the Initial Phase Opened an Avenue for the Discovery of Corresponding Cerium Nanoparticles. Microorganisms, 12(2), 330.	https://doi.org/10.3390/microorganisms12020330	Yes
Cyanobacteria	Calothrix	Undetermined	C.Agardh ex Bornet & Flahault	N/A	Gold	75	Spherical	Undetermined	Catalytic activity	Kumar, B., Smita, K., Sánchez, E., Guerra, S., & Cumbal, L. (2016). Ecofriendly ultrasound-assisted rapid synthesis of gold nanoparticles using Calothrix algae. Advances in Natural Sciences: Nanoscience and Nanotechnology, 7(2), 025013.	https://doi.org/10.1088/2043-6262/7/2/025013	Yes
Cyanobacteria	Chroococcus	Undetermined	Nägeli	N/A	Silver	48	Spherical	Undetermined	Untested	Husain, S., Sardar, M., & Fatma, T. (2015). Screening of cyanobacterial extracts for synthesis of silver nanoparticles. World Journal of Microbiology and Biotechnology, 31, 1279-1283.	https://doi.org/10.1007/s11274-015-1869-3	Yes
Cyanobacteria	Cyanothece	Undetermined	Komárek	N/A	Gold	80	Spherical	Polydisperse	Anti-Myocardial Infraction Properties	Younis, N. S., Bakir, E. M., Mohamed, M. E., & El Semary, N. A. (2019). Cyanobacteria as nanogold factories II: Chemical reactivity and anti-myocardial infraction properties of customized gold nanoparticles biosynthesized by Cyanothece sp. Marine drugs, 17(7), 402.	https://doi.org/10.3390/md17070402	Yes
Cyanobacteria	Cyanothece	Undetermined	Komárek	N/A	Gold	129	Non spherical	Polydisperse	Anti-Myocardial Infraction Properties	Younis, N. S., Bakir, E. M., Mohamed, M. E., & El Semary, N. A. (2019). Cyanobacteria as nanogold factories II: Chemical reactivity and anti-myocardial infraction properties of customized gold nanoparticles biosynthesized by Cyanothece sp. Marine drugs, 17(7), 402.	https://doi.org/10.3390/md17070402	No
Cyanobacteria	Desertifilum	Undetermined	P.K.Dadheech & L.Krienitz	N/A	Silver	31	Spherical	Polydisperse*	Antibacterial and cytotoxicity activity	Hamida, R. S., Abdelmeguid, N. E., Ali, M. A., Bin-Meferij, M. M., & Khalil, M. I. (2020). Synthesis of silver nanoparticles using a novel cyanobacteria Desertifilum sp. extract: their antibacterial and cytotoxicity effects. International journal of nanomedicine, 49-63.	https://doi.org/10.2147/IJN.S238575	Yes
Cyanobacteria	Gloeocapsa	Undetermined	Kützing	N/A	Silver	51	Undetermined	Undetermined	Untested	Mira, A. K., Yousef, A. S., & Abdullah, A. (2015). Biosynthesis of silver nanoparticles by cyanobacterium Gloeocapsa sp. IJERSTE, 4(9), 60-73.	-	Yes
Cyanobacteria	Leptolyngbya	Undetermined	Anagnostidis & Komárek	N/A	Iron	23	Spherical	Polydisperse	Antimicrobial and citotoxity activities	Minhas, L. A., Kaleem, M., Minhas, M. A. H., Waqar, R., Al Farraj, D. A., Alsaigh, M. A., ... & Mumtaz, A. S. (2023). Biogenic fabrication of iron oxide nanoparticles from Leptolyngbya sp. L-2 and multiple in vitro pharmacogenetic properties. Toxics, 11(7), 561.	https://doi.org/10.3390/toxics11070561	Yes
Cyanobacteria	Limnothrix	Undetermined	M.-E.Meffert	N/A	Silver	31.86	Elongated	Undetermined	Antibacterial activity	Patel, V., Berthold, D., Puranik, P., & Gantar, M. (2015). Screening of cyanobacteria and microalgae for their ability to synthesize silver nanoparticles with antibacterial activity. Biotechnology Reports, 5, 112-119.	https://doi.org/10.1016/j.btre.2014.12.001	Yes
Cyanobacteria	Limnothrix	Undetermined	M.-E.Meffert	N/A	Silver	25.65	Spherical	Undetermined	Antibacterial activity	Patel, V., Berthold, D., Puranik, P., & Gantar, M. (2015). Screening of cyanobacteria and microalgae for their ability to synthesize silver nanoparticles with antibacterial activity. Biotechnology Reports, 5, 112-119.	https://doi.org/10.1016/j.btre.2014.12.001	Yes
Cyanobacteria	Lyngbya	Undetermined	C.Agardh ex Gomont	N/A	Silver	54	Spherical	Undetermined	Untested	Husain, S., Sardar, M., & Fatma, T. (2015). Screening of cyanobacterial extracts for synthesis of silver nanoparticles. World Journal of Microbiology and Biotechnology, 31, 1279-1283.	https://doi.org/10.1007/s11274-015-1869-3	Yes
Cyanobacteria	Lyptolyngbya	Undetermined	Anagnostidis & Komárek	N/A	Gold	150	Spherical	Monodisperse	Reducing and stabilizing agent	Zada, S., Ahmad, A., Khan, S., Iqbal, A., Ahmad, S., Ali, H., & Fu, P. (2018). Biofabrication of gold nanoparticles by Lyptolyngbya JSC-1 extract as super reducing and stabilizing agents: Synthesis, characterization and antibacterial activity. Microbial pathogenesis, 114, 116-123.	https://doi.org/10.1016/j.micpath.2017.11.038	No
Cyanobacteria	Microchaete	Undetermined	Thuret ex Bornet & Flahault	N/A	Silver	70	Spherical	Polydisperse	Decolorization activity	Husain, S., Afreen, S., Yasin, D., Afzal, B., & Fatma, T. (2019). Cyanobacteria as a bioreactor for synthesis of silver nanoparticles-an effect of different reaction conditions on the size of nanoparticles and their dye decolorization ability. Journal of microbiological methods, 162, 77-82.	https://doi.org/10.1016/j.mimet.2019.05.011	Yes
Cyanobacteria	Microchaete	Undetermined	Thuret ex Bornet & Flahault	N/A	Silver	40	Spherical	Undetermined	Untested	Husain, S., Sardar, M., & Fatma, T. (2015). Screening of cyanobacterial extracts for synthesis of silver nanoparticles. World Journal of Microbiology and Biotechnology, 31, 1279-1283.	https://doi.org/10.1007/s11274-015-1869-3	Yes
Cyanobacteria	Microcoleus	Undetermined	Desmazières ex Gomont	N/A	Silver	55	Spherical	Undetermined	Antibacterial activity	Sudha, S. S., Rajamanickam, K., & Rengaramanujam, J. (2013). Microalgae mediated synthesis of silver nanoparticles and their antibacterial activity against pathogenic bacteria.	-	Yes
Cyanobacteria	Nostoc	Undetermined	Vaucher ex Bornet & Flahault	N/A	Silver	14.9	Spherical	Polydisperse*	Antitumor activity	Bin-Meferij, M. M., & Hamida, R. S. (2019). Biofabrication and antitumor activity of silver nanoparticles utilizing novel nostoc sp. Bahar M. International Journal of Nanomedicine, 9019-9029.	https://doi.org/10.2147/IJN.S230457	Yes
Cyanobacteria	Nostoc	Undetermined	Vaucher ex Bornet & Flahault	N/A	Zinc	65	Star-shaped	Undetermined	Antibacterial activity	Ebadi, M., Zolfaghari, M. R., Aghaei, S. S., Zargar, M., Shafiei, M., Zahiri, H. S., & Noghabi, K. A. (2019). A bio-inspired strategy for the synthesis of zinc oxide nanoparticles (ZnO NPs) using the cell extract of cyanobacterium Nostoc sp. EA03: from biological function to toxicity evaluation. RSC advances, 9(41), 23508-23525.	https://doi.org/10.1039/C9RA03962G	Yes
Cyanobacteria	Nostoc	Undetermined	Vaucher ex Bornet & Flahault	N/A	Zinc	28.21	Spherical	Undetermined	Antimicrobial, antioxidant and citotoxity activities	Minhas, L. A., Mumtaz, A. S., Kaleem, M., Farraj, D. A., Kamal, K., Minhas, M. A. H., ... & Mahmoud, R. M. (2023). Green synthesis of zinc oxide nanoparticles using Nostoc sp. and their multiple biomedical properties. Catalysts, 13(3), 549.	https://doi.org/10.3390/catal13030549	Yes
Cyanobacteria	Oscillatoria	Undetermined	Vaucher ex Gomont	N/A	Silver	10	Spherical	Monodisperse*	Antibacterial, antibiofilm potential and cytotoxicity activity	Adebayo-Tayo, B., Salaam, A., & Ajibade, A. (2019). Green synthesis of silver nanoparticle using Oscillatoria sp. extract, its antibacterial, antibiofilm potential and cytotoxicity activity. Heliyon, 5(10).	https://doi.org/10.1016/j.heliyon.2019.e02502	Yes
Cyanobacteria	Oscillatoria	Undetermined	Vaucher ex Gomont	N/A	Silver	80	Spherical	Undetermined	Untested	Husain, S., Sardar, M., & Fatma, T. (2015). Screening of cyanobacterial extracts for synthesis of silver nanoparticles. World Journal of Microbiology and Biotechnology, 31, 1279-1283.	https://doi.org/10.1007/s11274-015-1869-3	Yes
Cyanobacteria	Oscillatoria	Undetermined	Vaucher ex Gomont	N/A	Zinc	22.5	Undetermined	Undetermined	Photocatalytic Degradation of Synthetic Dyes	Asif, N., Shehzadi, S., Fatima, S., & Fatma, T. (2023). Photocatalytic Degradation of Synthetic Dyes Using Cyanobacteria-Derived Zinc Oxide Nanoparticles. BioNanoScience, 13(2), 365-375.	https://doi.org/10.1007/s12668-023-01096-z	Yes
Cyanobacteria	Phormidium	Undetermined	Kützing ex Gomont	N/A	Silver	48	Cubical	Undetermined	Untested	Husain, S., Sardar, M., & Fatma, T. (2015). Screening of cyanobacterial extracts for synthesis of silver nanoparticles. World Journal of Microbiology and Biotechnology, 31, 1279-1283.	https://doi.org/10.1007/s11274-015-1869-3	Yes
Cyanobacteria	Phormidium	Undetermined	Kützing ex Gomont	N/A	Copper	25	Spherical	Undetermined	Untested	Rahman, A., Ismail, A., Jumbianti, D., Magdalena, S., & Sudrajat, H. (2009). Synthesis of copper oxide nano particles by using Phormidium cyanobacterium. Indonesian Journal of Chemistry, 9(3), 355-360.	https://doi.org/10.22146/ijc.21498	Yes
Cyanobacteria	Plectonema	Undetermined	Thuret ex Gomont	N/A	Silver	61	Spherical	Undetermined	Untested	Husain, S., Sardar, M., & Fatma, T. (2015). Screening of cyanobacterial extracts for synthesis of silver nanoparticles. World Journal of Microbiology and Biotechnology, 31, 1279-1283.	https://doi.org/10.1007/s11274-015-1869-3	Yes
Cyanobacteria	Scytonema	Undetermined	C.Agardh ex Bornet & Flahault	N/A	Silver	70	Spherical	Undetermined	Untested	Husain, S., Sardar, M., & Fatma, T. (2015). Screening of cyanobacterial extracts for synthesis of silver nanoparticles. World Journal of Microbiology and Biotechnology, 31, 1279-1283.	https://doi.org/10.1007/s11274-015-1869-3	Yes
Cyanobacteria	Spirulina	Undetermined	Turpin ex Gomont	N/A	Silver	47	Hexagonal	Undetermined	Untested	Husain, S., Sardar, M., & Fatma, T. (2015). Screening of cyanobacterial extracts for synthesis of silver nanoparticles. World Journal of Microbiology and Biotechnology, 31, 1279-1283.	https://doi.org/10.1007/s11274-015-1869-3	Yes
Cyanobacteria	Spirulina	Undetermined	Turpin ex Gomont	N/A	Silver	49	Cubical	Undetermined	Untested	Husain, S., Sardar, M., & Fatma, T. (2015). Screening of cyanobacterial extracts for synthesis of silver nanoparticles. World Journal of Microbiology and Biotechnology, 31, 1279-1283.	https://doi.org/10.1007/s11274-015-1869-3	Yes
Cyanobacteria	Spirulina	Undetermined	Turpin ex Gomont	N/A	Silver	52	Spherical	Undetermined	Untested	Husain, S., Sardar, M., & Fatma, T. (2015). Screening of cyanobacterial extracts for synthesis of silver nanoparticles. World Journal of Microbiology and Biotechnology, 31, 1279-1283.	https://doi.org/10.1007/s11274-015-1869-3	Yes
Cyanobacteria	Spirulina	Undetermined	Turpin ex Gomont	N/A	Silver	64	Spherical	Undetermined	Untested	Husain, S., Sardar, M., & Fatma, T. (2015). Screening of cyanobacterial extracts for synthesis of silver nanoparticles. World Journal of Microbiology and Biotechnology, 31, 1279-1283.	https://doi.org/10.1007/s11274-015-1869-3	Yes
Cyanobacteria	Spirulina	Undetermined	Turpin ex Gomont	N/A	Silver	42	Spherical	Undetermined	Untested	Husain, S., Sardar, M., & Fatma, T. (2015). Screening of cyanobacterial extracts for synthesis of silver nanoparticles. World Journal of Microbiology and Biotechnology, 31, 1279-1283.	https://doi.org/10.1007/s11274-015-1869-3	Yes
Cyanobacteria	Spirulina	Undetermined	Turpin ex Gomont	N/A	Silver	51	Pentagonal	Undetermined	Untested	Husain, S., Sardar, M., & Fatma, T. (2015). Screening of cyanobacterial extracts for synthesis of silver nanoparticles. World Journal of Microbiology and Biotechnology, 31, 1279-1283.	https://doi.org/10.1007/s11274-015-1869-3	Yes
Cyanobacteria	Spirulina	Undetermined	Turpin ex Gomont	N/A	Silver	13.85	Spherical	Undetermined	Antibacterial activity	Patel, V., Berthold, D., Puranik, P., & Gantar, M. (2015). Screening of cyanobacteria and microalgae for their ability to synthesize silver nanoparticles with antibacterial activity. Biotechnology Reports, 5, 112-119.	https://doi.org/10.1016/j.btre.2014.12.001	Yes
Cyanobacteria	Synechocystis	Undetermined	Sauvageau	N/A	Gold	13	Undetermined	Undetermined	Untested	Focsan, M., Ardelean, I. I., Craciun, C., & Astilean, S. (2011). Interplay between gold nanoparticle biosynthesis and metabolic activity of cyanobacterium Synechocystis sp. PCC 6803. Nanotechnology, 22(48), 485101.	https://doi.org/10.1088/0957-4484/22/48/485101	Yes
Cyanobacteria	Synechocystis	Undetermined	Sauvageau	N/A	Silver	80	Spherical	Undetermined	Untested	Husain, S., Sardar, M., & Fatma, T. (2015). Screening of cyanobacterial extracts for synthesis of silver nanoparticles. World Journal of Microbiology and Biotechnology, 31, 1279-1283.	https://doi.org/10.1007/s11274-015-1869-3	Yes
Cyanobacteria	Synechocystis	Undetermined	Sauvageau	N/A	Silver	14.64	Irregular	Undetermined	Antibacterial activity	Patel, V., Berthold, D., Puranik, P., & Gantar, M. (2015). Screening of cyanobacteria and microalgae for their ability to synthesize silver nanoparticles with antibacterial activity. Biotechnology Reports, 5, 112-119.	https://doi.org/10.1016/j.btre.2014.12.001	Yes
Cyanobacteria	Westiellopsis	Westiellopsis prolifica	Janet	N/A	Silver	52	Spherical	Undetermined	Untested	Husain, S., Sardar, M., & Fatma, T. (2015). Screening of cyanobacterial extracts for synthesis of silver nanoparticles. World Journal of Microbiology and Biotechnology, 31, 1279-1283.	https://doi.org/10.1007/s11274-015-1869-3	Yes
Cyanobacteria	Wollea	Wollea ambigua	(C.B.Rao) R.Y.Singh	N/A	Silver	48	Spherical	Undetermined	Untested	Husain, S., Sardar, M., & Fatma, T. (2015). Screening of cyanobacterial extracts for synthesis of silver nanoparticles. World Journal of Microbiology and Biotechnology, 31, 1279-1283.	https://doi.org/10.1007/s11274-015-1869-3	Yes
Chlorophyta_Microalgae	Auxenochlorella	Auxenochlorella pyrenoidosa	(H.Chick) Molinari & Calvo-Pérez	N/A	Silver	8	Cubical	Monodisperse*	Antibacterial and photocatalytic properties	Aziz, N., Faraz, M., Pandey, R., Shakir, M., Fatma, T., Varma, A., ... & Prasad, R. (2015). Facile algae-derived route to biogenic silver nanoparticles: synthesis, antibacterial, and photocatalytic properties. Langmuir, 31(42), 11605-11612.	https://doi.org/10.1021/acs.langmuir.5b03081	Yes
Chlorophyta_Microalgae	Auxenochlorella	Auxenochlorella pyrenoidosa	(H.Chick) Molinari & Calvo-Pérez	N/A	Gold	27.5	Spherical	Polydisperse	Untested	Oza, G., Pandey, S., Mewada, A., Kalita, G., Sharon, M., Phata, J., ... & Sharon, M. (2012). Facile biosynthesis of gold nanoparticles exploiting optimum pH and temperature of fresh water algae Chlorella pyrenoidusa. Adv Appl Sci Res, 3(3), 1405-1412.	-	Yes
Chlorophyta_Microalgae	Botryococcus	Botryococcus braunii	Kützing	N/A	Silver	15.67	Spherical	Undetermined	Antibacterial activity	Patel, V., Berthold, D., Puranik, P., & Gantar, M. (2015). Screening of cyanobacteria and microalgae for their ability to synthesize silver nanoparticles with antibacterial activity. Biotechnology Reports, 5, 112-119.	https://doi.org/10.1016/j.btre.2014.12.001	Yes
Chlorophyta_Microalgae	Botryococcus	Botryococcus braunii	Kützing	N/A	Silver	88.87	Cubical	Monodisperse*	Catalytic activities	Arya, A., Mishra, V., & Chundawat, T. S. (2019). Green synthesis of silver nanoparticles from green algae (Botryococcus braunii) and its catalytic behavior for the synthesis of benzimidazoles. Chemical Data Collections, 20, 100190.	https://doi.org/10.1016/j.cdc.2019.100190	Yes
Chlorophyta_Microalgae	Botryococcus	Botryococcus braunii	Kützing	N/A	Silver	43.46	Spherical	Undetermined	Antibacterial activity	Koçer, A. T., & Özçimen, D. (2023). A comprehensive study on extracellular green synthesis, antibacterial activity and process design of metallic nanoparticles from Botryococcus braunii microalga. JOM, 75(12), 5591-5605.	https://doi.org/10.1007/s11837-023-05897-1	Yes
Chlorophyta_Microalgae	Botryococcus	Botryococcus braunii	Kützing	N/A	Iron	62.86	Spherical	Undetermined	Antibacterial activity	Koçer, A. T., & Özçimen, D. (2023). A comprehensive study on extracellular green synthesis, antibacterial activity and process design of metallic nanoparticles from Botryococcus braunii microalga. JOM, 75(12), 5591-5605.	https://doi.org/10.1007/s11837-023-05897-1	Yes
Chlorophyta_Microalgae	Botryococcus	Botryococcus braunii	Kützing	N/A	Copper	70.78	Spherical	Undetermined	Antibacterial activity	Koçer, A. T., & Özçimen, D. (2023). A comprehensive study on extracellular green synthesis, antibacterial activity and process design of metallic nanoparticles from Botryococcus braunii microalga. JOM, 75(12), 5591-5605.	https://doi.org/10.1007/s11837-023-05897-1	Yes
Chlorophyta_Microalgae	Chlamydomonas	Chlamydomonas reinhardtii	P.A.Dangeard	N/A	Silver	10	Spherical	Undetermined	Untested	Barwal, I., Ranjan, P., Kateriya, S., & Yadav, S. C. (2011). Cellular oxido-reductive proteins of Chlamydomonas reinhardtii control the biosynthesis of silver nanoparticles. Journal of nanobiotechnology, 9, 1-12.	https://doi.org/10.1186/1477-3155-9-56	Yes
Chlorophyta_Microalgae	Chlamydomonas	Chlamydomonas reinhardtii	P.A.Dangeard	N/A	Silver	20	Spherical	Undetermined	Untested	Barwal, I., Ranjan, P., Kateriya, S., & Yadav, S. C. (2011). Cellular oxido-reductive proteins of Chlamydomonas reinhardtii control the biosynthesis of silver nanoparticles. Journal of nanobiotechnology, 9, 1-12.	https://doi.org/10.1186/1477-3155-9-56	Yes
Chlorophyta_Microalgae	Chlorella	Chlorella minutissima	Fott & Nováková	N/A	Silver	73.13	Spherical	Undetermined	Antibacterial activity	Kumar, L., Mohan, L., Anand, R., & Bharadvaja, N. (2024). Chlorella minutissima-assisted silver nanoparticles synthesis and evaluation of its antibacterial activity. Systems Microbiology and Biomanufacturing, 4(1), 230-239.	https://doi.org/10.1007/s43393-023-00173-4	Yes
Chlorophyta_Microalgae	Chlorella	Chlorella vulgaris	Beijerinck	N/A	Silver	15	Undetermined	Undetermined	Untested	Mohseniazar, M., Barin, M., Zarredar, H., Alizadeh, S., & Shanehbandi, D. (2011). Potential of microalgae and lactobacilli in biosynthesis of silver nanoparticles. BioImpacts: BI, 1(3), 149.	-	Yes
Chlorophyta_Microalgae	Chlorella	Chlorella vulgaris	Beijerinck	N/A	Silver	41.4	Spherical	Undetermined	Untested	Suryanto, H., Yanuhar, U., Fikri, A. A., & Mahasri, G. (2023). Chlorella vulgaris-Mediated Nanosilver Synthesis with Chitosan Capping Agent.	https://doi.org/10.5109/6781061	Yes
Chlorophyta_Microalgae	Chlorella	Chlorella vulgaris	Beijerinck	N/A	Silver	111.1	Spherical	Undetermined	Untested	Suryanto, H., Yanuhar, U., Fikri, A. A., & Mahasri, G. (2023). Chlorella vulgaris-Mediated Nanosilver Synthesis with Chitosan Capping Agent.	https://doi.org/10.5109/6781061	No
Chlorophyta_Microalgae	Chlorella	Chlorella vulgaris	Beijerinck	N/A	Silver	53.4	Spherical	Undetermined	Untested	Suryanto, H., Yanuhar, U., Fikri, A. A., & Mahasri, G. (2023). Chlorella vulgaris-Mediated Nanosilver Synthesis with Chitosan Capping Agent.	https://doi.org/10.5109/6781061	Yes
Chlorophyta_Microalgae	Chlorella	Chlorella vulgaris	Beijerinck	N/A	Zinc	33.4	Elongated	Undetermined	Antimicrobial activity	Morowvat, M. H., Kazemi, K., Jaberi, M. A., Amini, A., & Gholami, A. (2023). Biosynthesis and antimicrobial evaluation of zinc oxide nanoparticles using Chlorella vulgaris biomass against multidrug-resistant pathogens. Materials, 16(2), 842.	https://doi.org/10.3390/ma16020842	Yes
Chlorophyta_Microalgae	Chlorella	Chlorella vulgaris	Beijerinck	N/A	Iron	22.7	Spherical	Undetermined	Degradation of 2,4 dinitrophenol	AlGarni, T. S., Ali, M. H., & Al-Mohaimeed, A. M. (2023). Green biosynthesis of Fe3O4 nanoparticles using Chlorella vulgaris extract for enhancing degradation of 2, 4 dinitrophenol. Journal of King Saud University-Science, 35(1), 102426.	https://doi.org/10.1016/j.jksus.2022.102426	Yes
Chlorophyta_Microalgae	Chlorella	Chlorella vulgaris	Beijerinck	N/A	Iron	109	Cylindrical	Undetermined	Crystal violet photodegradation	Kiew, P. L., Fauzi, N. A. M., Firdiani, S. A., Lam, M. K., Tan, L. S., & Yeoh, W. M. (2023). Iron oxide nanoparticles derived from Chlorella vulgaris extract: Characterization and crystal violet photodegradation studies. Progress in Energy and Environment, 1-10.	https://doi.org/10.37934/progee.24.1.110	No
Chlorophyta_Microalgae	Chlorella	Chlorella vulgaris	Beijerinck	N/A	Gold	6	Spherical	Monodisperse*	Anti-pathogenic properties	Annamalai, J., & Nallamuthu, T. (2015). Characterization of biosynthesized gold nanoparticles from aqueous extract of Chlorella vulgaris and their anti-pathogenic properties. Applied Nanoscience, 5, 603-607.	https://doi.org/10.1007/s13204-014-0353-y	Yes
Chlorophyta_Microalgae	Chlorococcum	Chlorococcum humicola	(Nägeli) Rabenhorst	N/A	Silver	16	Spherical	Monodisperse*	Antibacterial activity	Jena, J., Pradhan, N., Dash, B. P., Sukla, L. B., & Panda, P. K. (2013). Biosynthesis and characterization of silver nanoparticles using microalga Chlorococcum humicola and its antibacterial activity. Int J Nanomater Biostruct, 3(1), 1-8.	-	Yes
Chlorophyta_Microalgae	Coelastrum	Coelastrum astroideum	De Notaris	N/A	Silver	3.6	Spherical	Monodisperse	Untested	Moraes, L. C., Figueiredo, R. C., Ribeiro-Andrade, R., Pontes-Silva, A. V., Arantes, M. L., Giani, A., & Figueredo, C. C. (2021). High diversity of microalgae as a tool for the synthesis of different silver nanoparticles: A species-specific green synthesis. Colloid and Interface Science Communications, 42, 100420.	https://doi.org/10.1016/j.colcom.2021.100420	Yes
Chlorophyta_Microalgae	Desmodesmus	Desmodesmus abundans	(Kirchner) E.H.Hegewald	N/A	Silver	14.9	Undetermined	Undetermined	Antimicrobial activity	Mora-Godínez, S., Contreras-Torres, F. F., & Pacheco, A. (2023). Characterization of Silver Nanoparticle Systems from Microalgae Acclimated to Different CO2 Atmospheres. ACS omega, 8(24), 21969-21982.	https://doi.org/10.1021/acsomega.3c01914	Yes
Chlorophyta_Microalgae	Desmodesmus	Desmodesmus armatus	(Chodat) E.H.Hegewald	N/A	Silver	3.6	Spherical	Monodisperse	Untested	Moraes, L. C., Figueiredo, R. C., Ribeiro-Andrade, R., Pontes-Silva, A. V., Arantes, M. L., Giani, A., & Figueredo, C. C. (2021). High diversity of microalgae as a tool for the synthesis of different silver nanoparticles: A species-specific green synthesis. Colloid and Interface Science Communications, 42, 100420.	https://doi.org/10.1016/j.colcom.2021.100420	Yes
Chlorophyta_Microalgae	Dunaliella	Dunaliella salina	(Dunal) Teodoresco	N/A	Silver	35	Spherical	Undetermined	Antibacterial activity	Shantkriti, S., Pradeep, M., Unish, K. K., Das, V., Nidhin, S., Gugan, K., & Murugan, A. (2023). Bioynthesis of silver nanoparticles using Dunaliella salina and its antibacterial applications. Applied Surface Science Advances, 13, 100377.	https://doi.org/10.1016/j.apsadv.2023.100377	Yes
Chlorophyta_Microalgae	Dunaliella	Dunaliella salina	(Dunal) Teodoresco	N/A	Silver	15	Undetermined	Undetermined	Untested	Mohseniazar, M., Barin, M., Zarredar, H., Alizadeh, S., & Shanehbandi, D. (2011). Potential of microalgae and lactobacilli in biosynthesis of silver nanoparticles. BioImpacts: BI, 1(3), 149.	-	Yes
Chlorophyta_Microalgae	Haematococcus	Haematococcus lacustris	(Girod-Chantrans) Rostafinski	N/A	Silver	40	Spherical	Monodisperse	Untested	Savvidou, M. G., Kontari, E., Kalantzi, S., & Mamma, D. (2023). Green Synthesis of Silver Nanoparticles Using the Cell-Free Supernatant of Haematococcus pluvialis Culture. Materials, 17(1), 187.	https://doi.org/10.3390/ma17010187	Yes
Chlorophyta_Microalgae	Micractinium	Micractinium simplicissimum	H.Chae, H.-G. Choi & J.H.Kim	N/A	Manganese	35	Spherical	Undetermined	Untested	Vasilieva, S. G., Zaytsev, P. A., Baulina, O. I., Lobakova, E. S., Solovchenko, A. E., & Gorelova, O. A. (2023). Potential of the Microalgae Micractinium simplicissimum IPPAS C-2056 for the “Green” Synthesis of Manganese, Iron, and Phosphorus Nanoparticles. Nanobiotechnology Reports, 18(1), 47-55.	https://doi.org/10.1134/S2635167623010160	Yes
Chlorophyta_Microalgae	Micractinium	Micractinium simplicissimum	H.Chae, H.-G. Choi & J.H.Kim	N/A	Iron	2.5	Spherical	Undetermined	Untested	Vasilieva, S. G., Zaytsev, P. A., Baulina, O. I., Lobakova, E. S., Solovchenko, A. E., & Gorelova, O. A. (2023). Potential of the Microalgae Micractinium simplicissimum IPPAS C-2056 for the “Green” Synthesis of Manganese, Iron, and Phosphorus Nanoparticles. Nanobiotechnology Reports, 18(1), 47-55.	https://doi.org/10.1134/S2635167623010160	Yes
Chlorophyta_Microalgae	Parachlorella	Parachlorella kessleri	(Fott & Nováková) Krienitz, E.H.Hegewald, Hepperle, V.Huss, T.Rohr & M.Wolf	N/A	Silver	35	Spherical	Undetermined	Antibacterial activity	El Ouardy, K., Lbouhmadi, R., Attaoui, H., Mouzaki, M., Mouine, H., Lemkhente, Z., & Mir, Y. (2023). Biosynthesis and characterization of silver nanoparticles produced by Parachlorella kessleri and Cyclotella spp., and the evaluation of their antibacterial activity. International Journal of Molecular Sciences, 24(13), 10599.	https://doi.org/10.3390/ijms241310599	Yes
Chlorophyta_Microalgae	Pediastrum	Pediastrum boryanum	(Turpin) Meneghini	N/A	Selenium	80.81	Spherical	Undetermined	Antibacterial, larvicidal and citotoxity activities	Al-Wakeel, A. H., Elbahnaswy, S., El‐Moaty, A. A., El-Ghamry, A. M., El-Khateeb, A. Y., Risha, E., & Zahran, E. (2024). Green synthesis and characterization of SeNPs using Pediastrum boryanum extract and evaluation of their biological activities. Mansoura Veterinary Medical Journal, 25(1), 1.	https://doi.org/10.35943/2682-2512.1229	Yes
Chlorophyta_Microalgae	Prasiola	Prasiola crispa	(Lightfoot) Kützing	N/A	Gold	15	Spherical	Polydisperse	Untested	Sharma, B., Purkayastha, D. D., Hazra, S., Gogoi, L., Bhattacharjee, C. R., Ghosh, N. N., & Rout, J. (2014). Biosynthesis of gold nanoparticles using a freshwater green alga, Prasiola crispa. Materials Letters, 116, 94-97.	https://doi.org/10.1016/j.matlet.2013.10.107	Yes
Chlorophyta_Microalgae	Tetradesmus	Tetradesmus dimorphus	(Turpin) M.J.Wynne	N/A	Silver	11	Spherical	Polydisperse	Antioxidant potential	Chokshi, K., Pancha, I., Ghosh, T., Paliwal, C., Maurya, R., Ghosh, A., & Mishra, S. (2016). Green synthesis, characterization and antioxidant potential of silver nanoparticles biosynthesized from de-oiled biomass of thermotolerant oleaginous microalgae Acutodesmus dimorphus. RSC advances, 6(76), 72269-72274.	https://doi.org/10.1039/C6RA15322D	Yes
Chlorophyta_Microalgae	Tetraselmis	Tetraselmis suecica	(Kylin) Butcher	N/A	Gold	79	Spherical	Polydisperse	Untested	Shakibaie, M., Forootanfar, H., Mollazadeh‐Moghaddam, K., Bagherzadeh, Z., Nafissi‐Varcheh, N., Shahverdi, A. R., & Faramarzi, M. A. (2010). Green synthesis of gold nanoparticles by the marine microalga Tetraselmis suecica. Biotechnology and applied biochemistry, 57(2), 71-75.	https://doi.org/10.1042/BA20100196	Yes
Chlorophyta_Microalgae	Chlamydomonas	Undetermined	Ehrenberg	N/A	Selenium	52.07	Spherical	Undetermined	Antibacterial activity	Zeng, L., Peng, Q., Li, Q., Bi, Y., Kong, F., Wang, Z., & Tan, S. (2023). Synthesis, characterization, biological activity, and in vitro digestion of selenium nanoparticles stabilized by Antarctic ice microalgae polypeptide. Bioorganic Chemistry, 141, 106884.	https://doi.org/10.1016/j.bioorg.2023.106884	Yes
Chlorophyta_Microalgae	Chlorella	Undetermined	Beyerinck [Beijerinck]	N/A	Copper-Iron	24	Spherical	Undetermined	Untested	Sathasivam, K., Yanmaz, E., & Vijayakumar, N. (2024). Green synthesis approach of nanoparticle CuFe2O4 with the assistance of chlorella green microalgae biomass extract. Biomass Conversion and Biorefinery, 1-8.	https://doi.org/10.1007/s13399-024-05576-4	Yes
Chlorophyta_Microalgae	Coelastrum	Undetermined	Nägeli	N/A	Silver	19.28	Spherical	Undetermined	Antibacterial activity	Patel, V., Berthold, D., Puranik, P., & Gantar, M. (2015). Screening of cyanobacteria and microalgae for their ability to synthesize silver nanoparticles with antibacterial activity. Biotechnology Reports, 5, 112-119.	https://doi.org/10.1016/j.btre.2014.12.001	Yes
Chlorophyta_Microalgae	Scenedesmus	Undetermined	Meyen	N/A	Silver	7.5	Spherical	Monodisperse*	Untested	Jena, J., Pradhan, N., Nayak, R. R., Dash, B. P., Sukla, L. B., Panda, P. K., & Mishra, B. K. (2014). Microalga Scenedesmus sp.: a potential low-cost green machine for silver nanoparticle synthesis. Journal of Microbiology and Biotechnology, 24(4), 522-533.	https://doi.org/10.4014/jmb.1306.06014	Yes
Chlorophyta_Microalgae	Stigeoclonium	Undetermined	Kützing	N/A	Silver	6	Spherical	Monodisperse*	Iron and manganese ion removal from aqueous solutions	Moraes, L. C., Gomes, M. P., Ribeiro-Andrade, R., Garcia, Q. S., & Figueredo, C. C. (2023). Green synthesized silver nanoparticles for iron and manganese ion removal from aqueous solutions. Environmental Pollution, 327, 121483.	https://doi.org/10.1016/j.envpol.2023.121483	Yes
Chlorophyta_Microalgae	Tetraselmis	Undetermined	F.Stein	N/A	Gold	20	Spherical	Polydisperse*	Untested	Senapati, S., Syed, A., Moeez, S., Kumar, A., & Ahmad, A. (2012). Intracellular synthesis of gold nanoparticles using alga Tetraselmis kochinensis. Materials Letters, 79, 116-118.	https://doi.org/10.1016/j.matlet.2012.04.009	Yes
Chlorophyta_Macroalgae	Caulerpa	Caulerpa racemosa	(Forsskål) J.Agardh	N/A	Silver	10	Spherical	Monodisperse*	Antibacterial activity	Kathiraven, T., Sundaramanickam, A., Shanmugam, N., & Balasubramanian, T. (2015). Green synthesis of silver nanoparticles using marine algae Caulerpa racemosa and their antibacterial activity against some human pathogens. Applied Nanoscience, 5, 499-504.	https://doi.org/10.1007/s13204-014-0341-2	Yes
Chlorophyta_Macroalgae	Caulerpa	Caulerpa serrulata	(Forsskål) J.Agardh	N/A	Silver	10	Spherical	Monodisperse*	Antibacterial and catalytic activities	Aboelfetoh, E. F., El-Shenody, R. A., & Ghobara, M. M. (2017). Eco-friendly synthesis of silver nanoparticles using green algae (Caulerpa serrulata): reaction optimization, catalytic and antibacterial activities. Environmental Monitoring and Assessment, 189, 1-15.	https://doi.org/10.1007/s10661-017-6033-0	Yes
Chlorophyta_Macroalgae	Caulerpa	Caulerpa serrulata	(Forsskål) J.Agardh	N/A	Silver	25.5	Spherical	Monodisperse*	Antibacterial and catalytic activities	Aboelfetoh, E. F., El-Shenody, R. A., & Ghobara, M. M. (2017). Eco-friendly synthesis of silver nanoparticles using green algae (Caulerpa serrulata): reaction optimization, catalytic and antibacterial activities. Environmental Monitoring and Assessment, 189, 1-15.	https://doi.org/10.1007/s10661-017-6033-0	Yes
Chlorophyta_Macroalgae	Chaetomorpha	Chaetomorpha linum	(O.F.Müller) Kützing	N/A	Silver	30	Undetermined	Undetermined	Untested	Kannan, R. R. R., Arumugam, R., Ramya, D., Manivannan, K., & Anantharaman, P. (2013). Green synthesis of silver nanoparticles using marine macroalga Chaetomorpha linum. Appl Nanosci 3: 229–233.	https://doi.org/10.1007/s13204-012-0125-5	Yes
Chlorophyta_Macroalgae	Codium	Codium capitatum	P.C.Silva	N/A	Silver	30	Spherical	Undetermined	Untested	Kannan, R. R. R., Stirk, W. A., & Van Staden, J. (2013). Synthesis of silver nanoparticles using the seaweed Codium capitatum PC Silva (Chlorophyceae). South African Journal of Botany, 86, 1-4.	https://doi.org/10.1016/j.sajb.2013.01.003	Yes
Chlorophyta_Macroalgae	Enteromorpha	Enteromorpha flexuosa	(Wulfen) J.Agardh	N/A	Silver	15	Spherical	Undetermined	Antimicrobial activity	Yousefzadi, M., Rahimi, Z., & Ghafori, V. (2014). The green synthesis, characterization and antimicrobial activities of silver nanoparticles synthesized from green alga Enteromorpha flexuosa (wulfen) J. Agardh. Materials Letters, 137, 1-4.	https://doi.org/10.1016/j.matlet.2014.08.110	Yes
Chlorophyta_Macroalgae	Pithophora	Pithophora oedogonia	(Montagne) Wittrock	N/A	Silver	34.03	Cubical	Monodisperse	Antibacterial activity	Sinha, S. N., Paul, D., Halder, N., Sengupta, D., & Patra, S. K. (2015). Green synthesis of silver nanoparticles using fresh water green alga Pithophora oedogonia (Mont.) Wittrock and evaluation of their antibacterial activity. Applied Nanoscience, 5, 703-709.	https://doi.org/10.1007/s13204-014-0366-6	Yes
Chlorophyta_Macroalgae	Rhizoclonium	Rhizoclonium fontinale	Kützing	N/A	Gold	16	Spherical	Monodisperse	Untested	Parial, D., & Pal, R. (2015). Biosynthesis of monodisperse gold nanoparticles by green alga Rhizoclonium and associated biochemical changes. Journal of Applied Phycology, 27, 975-984.	https://doi.org/10.1007/s10811-014-0355-x	Yes
Chlorophyta_Macroalgae	Rhizoclonium	Rhizoclonium fontinale	Kützing	N/A	Gold	Undertemined	Undetermined	Monodisperse	Untested	Parial, D., Patra, H. K., Dasgupta, A. K., & Pal, R. (2012). Screening of different algae for green synthesis of gold nanoparticles. European Journal of Phycology, 47(1), 22-29.	https://doi.org/10.1080/09670262.2011.653409	No
Chlorophyta_Macroalgae	Ulva	Ulva intestinalis	Linnaeus	N/A	Gold	42.39	Non spherical	Monodisperse	Untested	Parial, D., Patra, H. K., Dasgupta, A. K., & Pal, R. (2012). Screening of different algae for green synthesis of gold nanoparticles. European Journal of Phycology, 47(1), 22-29.	https://doi.org/10.1080/09670262.2011.653410	Yes
Chlorophyta_Macroalgae	Ulva	Ulva linza	Linnaeus	N/A	Silver	12	Spherical	Polydisperse	Antimicrobial activity	El-Rafie, H. M., El-Rafie, M., & Zahran, M. K. (2013). Green synthesis of silver nanoparticles using polysaccharides extracted from marine macro algae. Carbohydrate polymers, 96(2), 403-410.	https://doi.org/10.1016/j.carbpol.2013.03.071	Yes
Charophyta	Cosmarium	Cosmarium impressulum	Elfving	N/A	Gold	4.5	Spherical	Undetermined	Untested	Dahoumane, S. A., Djediat, C., Yéprémian, C., Couté, A., Fiévet, F., Coradin, T., & Brayner, R. (2012). Species selection for the design of gold nanobioreactor by photosynthetic organisms. Journal of Nanoparticle Research, 14, 1-17.	https://doi.org/10.1007/s11051-012-0883-8	Yes
Charophyta	Cosmarium	Cosmarium impressulum	Elfving	N/A	Gold	8	Spherical	Undetermined	Untested	Dahoumane, S. A., Djediat, C., Yéprémian, C., Couté, A., Fiévet, F., Coradin, T., & Brayner, R. (2012). Species selection for the design of gold nanobioreactor by photosynthetic organisms. Journal of Nanoparticle Research, 14, 1-17.	https://doi.org/10.1007/s11051-012-0883-8	Yes
Charophyta	Cosmarium	Cosmarium punctulatum	Brébisson	N/A	Silver	23.1	Spherical	Polydisperse*	Iron and manganese ion removal from aqueous solutions	Moraes, L. C., Gomes, M. P., Ribeiro-Andrade, R., Garcia, Q. S., & Figueredo, C. C. (2023). Green synthesized silver nanoparticles for iron and manganese ion removal from aqueous solutions. Environmental Pollution, 327, 121483.	https://doi.org/10.1016/j.envpol.2023.121483	Yes
Charophyta	Cosmarium	Cosmarium punctulatum	Brébisson	N/A	Silver	3.6	Spherical	Monodisperse	Untested	Moraes, L. C., Figueiredo, R. C., Ribeiro-Andrade, R., Pontes-Silva, A. V., Arantes, M. L., Giani, A., & Figueredo, C. C. (2021). High diversity of microalgae as a tool for the synthesis of different silver nanoparticles: A species-specific green synthesis. Colloid and Interface Science Communications, 42, 100420.	https://doi.org/10.1016/j.colcom.2021.100420	Yes
Charophyta	Klebsormidium	Klebsormidium flaccidum	(Kützing) P.C.Silva, Mattox & W.H.Blackwell	N/A	Gold	5	Spherical	Undetermined	Untested	Dahoumane, S. A., Djediat, C., Yéprémian, C., Couté, A., Fiévet, F., Coradin, T., & Brayner, R. (2012). Species selection for the design of gold nanobioreactor by photosynthetic organisms. Journal of Nanoparticle Research, 14, 1-17.	https://doi.org/10.1007/s11051-012-0883-8	Yes
Charophyta	Klebsormidium	Klebsormidium flaccidum	(Kützing) P.C.Silva, Mattox & W.H.Blackwell	N/A	Gold	8.6	Spherical	Undetermined	Untested	Dahoumane, S. A., Djediat, C., Yéprémian, C., Couté, A., Fiévet, F., Coradin, T., & Brayner, R. (2012). Species selection for the design of gold nanobioreactor by photosynthetic organisms. Journal of Nanoparticle Research, 14, 1-17.	https://doi.org/10.1007/s11051-012-0883-8	Yes
Charophyta	Klebsormidium	Klebsormidium flaccidum	(Kützing) P.C.Silva, Mattox & W.H.Blackwell	N/A	Silver	3.6	Spherical	Monodisperse	Untested	Moraes, L. C., Figueiredo, R. C., Ribeiro-Andrade, R., Pontes-Silva, A. V., Arantes, M. L., Giani, A., & Figueredo, C. C. (2021). High diversity of microalgae as a tool for the synthesis of different silver nanoparticles: A species-specific green synthesis. Colloid and Interface Science Communications, 42, 100420.	https://doi.org/10.1016/j.colcom.2021.100420	Yes
Charophyta	Spirogyra	Spirogyra insignis	(Hassall) Kützing	N/A	Silver	30	Spherical	Undetermined	Untested	Castro, L., Blázquez, M. L., Muñoz, J. A., González, F., & Ballester, A. (2013). Biological synthesis of metallic nanoparticles using algae. IET nanobiotechnology, 7(3), 109-116.	https://doi.org/10.1049/iet-nbt.2012.0041	Yes
Charophyta	Cosmarium	Undetermined	Corda ex Ralfs	N/A	Silver	63.5	Elongated	Undetermined	Antimicrobial activity	Mohammed, D. H., & Al-Katib, M. A. (2023). Green Bio-Manufacturing of Silver Nanoparticles Using the Green Microalga Cosmarium sp.(Desmidiaceae) and Assessment of Their Microbial Efficacy. Egyptian Journal of Aquatic Biology and Fisheries, 27(4), 483-494.	https://doi.org/10.21608/ejabf.2023.311150	Yes
Euglenophyta	Euglena	Euglena gracilis	G.A.Klebs	N/A	Gold	11.1	Spherical	Undetermined	Untested	Dahoumane, S. A., Djediat, C., Yéprémian, C., Couté, A., Fiévet, F., Coradin, T., & Brayner, R. (2012). Species selection for the design of gold nanobioreactor by photosynthetic organisms. Journal of Nanoparticle Research, 14, 1-17.	https://doi.org/10.1007/s11051-012-0883-8	Yes
Euglenophyta	Euglena	Euglena gracilis	G.A.Klebs	N/A	Gold	11.3	Spherical	Undetermined	Untested	Dahoumane, S. A., Djediat, C., Yéprémian, C., Couté, A., Fiévet, F., Coradin, T., & Brayner, R. (2012). Species selection for the design of gold nanobioreactor by photosynthetic organisms. Journal of Nanoparticle Research, 14, 1-17.	https://doi.org/10.1007/s11051-012-0883-8	Yes
Rhodophyta	Acanthophora	Acanthophora spicifera	(M.Vahl) Børgesen	N/A	Gold	20	Spherical	Monodisperse*	Antioxidant, antibacterial, and anticancer activities	Babu, B., Palanisamy, S., Vinosha, M., Anjali, R., Kumar, P., Pandi, B., ... & Prabhu, N. M. (2020). Bioengineered gold nanoparticles from marine seaweed Acanthophora spicifera for pharmaceutical uses: antioxidant, antibacterial, and anticancer activities. Bioprocess and biosystems engineering, 43, 2231-2242.	https://doi.org/10.1007/s00449-020-02408-3	Yes
Rhodophyta	Acanthophora	Acanthophora spicifera	(M.Vahl) Børgesen	N/A	Silver	48	Spherical	Polydisperse	Antibacterial activity	Kumar, P., Senthamilselvi, S., Lakshmipraba, A., Premkumar, K., Muthukumaran, R., Visvanathan, P., ... & Govindaraju, M. (2012). Efficacy of bio-synthesized silver nanoparticles using Acanthophora spicifera to encumber biofilm formation. Digest Journal of Nanomaterials and Biostructures, 7(2), 511-522.	-	Yes
Rhodophyta	Amphiroa	Amphiroa rigida	J.V.Lamouroux	N/A	Silver	25	Spherical	Undetermined	Antibacterial, cytotoxicity and larvicidal activity	Gopu, M., Kumar, P., Selvankumar, T., Senthilkumar, B., Sudhakar, C., Govarthanan, M., ... & Selvam, K. (2021). Green biomimetic silver nanoparticles utilizing the red algae Amphiroa rigida and its potent antibacterial, cytotoxicity and larvicidal efficiency. Bioprocess and Biosystems Engineering, 44, 217-223.	https://doi.org/10.1007/s00449-020-02426-1	Yes
Rhodophyta	Bostrychia	Bostrychia tenella	(J.V.Lamouroux) J.Agardh	N/A	Titanium	22.86	Undetermined	Undetermined	Antifouling activity	Alarif, W. M., Shaban, Y. A., Orif, M. I., Ghandourah, M. A., Turki, A. J., Alorfi, H. S., & Tadros, H. R. (2023). Green synthesis of TiO2 nanoparticles using natural marine extracts for antifouling activity. Marine Drugs, 21(2), 62.	https://doi.org/10.3390/md21020062	Yes
Rhodophyta	Centroceras	Centroceras clavulatum	(C.Agardh) Montagne	N/A	Silver	50	Spherical	Undetermined	Antiviral and larvicidal activity	Murugan, K., Aruna, P., Panneerselvam, C., Madhiyazhagan, P., Paulpandi, M., Subramaniam, J., ... & Benelli, G. (2016). Fighting arboviral diseases: low toxicity on mammalian cells, dengue growth inhibition (in vitro), and mosquitocidal activity of Centroceras clavulatum-synthesized silver nanoparticles. Parasitology research, 115, 651-662.	https://doi.org/10.1007/s00436-015-4783-6	Yes
Rhodophyta	Chondrus	Chondrus crispus	Stackhouse	N/A	Gold	30	Spherical	Undetermined	Untested	Castro, L., Blázquez, M. L., Muñoz, J. A., González, F., & Ballester, A. (2013). Biological synthesis of metallic nanoparticles using algae. IET nanobiotechnology, 7(3), 109-116.	https://doi.org/10.1049/iet-nbt.2012.0041	Yes
Rhodophyta	Chondrus	Chondrus crispus	Stackhouse	N/A	Gold	40	Spherical	Undetermined	Untested	Castro, L., Blázquez, M. L., Muñoz, J. A., González, F., & Ballester, A. (2013). Biological synthesis of metallic nanoparticles using algae. IET nanobiotechnology, 7(3), 109-116.	https://doi.org/10.1049/iet-nbt.2012.0041	Yes
Rhodophyta	Corallina	Corallina officinalis	Linnaeus	N/A	Gold	14.6	Spherical	Undetermined	Anticancer activity	El-Kassas, H. Y., & El-Sheekh, M. M. (2014). Cytotoxic activity of biosynthesized gold nanoparticles with an extract of the red seaweed Corallina officinalis on the MCF-7 human breast cancer cell line. Asian Pacific journal of cancer prevention, 15(10), 4311-4317.	https://doi.org/10.7314/APJCP.2014.15.10.4311	Yes
Rhodophyta	Ellisolandia	Ellisolandia elongata	(J.Ellis & Solander) K.R.Hind & G.W.Saunders	N/A	Silver	16	Spherical	Monodisperse*	Antibacterial activity	Hamouda, R. A., Abd El-Mongy, M., & Eid, K. F. (2019). Comparative study between two red algae for biosynthesis silver nanoparticles capping by SDS: Insights of characterization and antibacterial activity. Microbial pathogenesis, 129, 224-232.	https://doi.org/10.1016/j.micpath.2019.02.016	Yes
Rhodophyta	Galaxaura	Galaxaura elongata	J.Agardh	N/A	Gold	40.49	Spherical	Undetermined	Antimicrobial activity	Abdel-Raouf, N., Al-Enazi, N. M., & Ibraheem, I. B. (2017). Green biosynthesis of gold nanoparticles using Galaxaura elongata and characterization of their antibacterial activity. Arabian Journal of Chemistry, 10, S3029-S3039.	https://doi.org/10.1016/j.arabjc.2013.11.044	Yes
Rhodophyta	Gelidiella	Gelidiella acerosa	(Forsskål) Feldmann & Hamel	N/A	Silver	25	Spherical	Undetermined	Antibacterial activity	Satish, L., Santhakumari, S., Gowrishankar, S., Pandian, S. K., Ravi, A. V., & Ramesh, M. (2017). Rapid biosynthesized AgNPs from Gelidiella acerosa aqueous extract mitigates quorum sensing mediated biofilm formation of Vibrio species—an in vitro and in vivo approach. Environmental Science and Pollution Research, 24, 27254-27268.	https://doi.org/10.1007/s11356-017-0296-4	Yes
Rhodophyta	Gelidium	Gelidium amansii	(J.V.Lamouroux) J.V.Lamouroux	N/A	Silver	40.5	Spherical	Undetermined	Antibacterial activity	Pugazhendhi, A., Prabakar, D., Jacob, J. M., Karuppusamy, I., & Saratale, R. G. (2018). Synthesis and characterization of silver nanoparticles using Gelidium amansii and its antimicrobial property against various pathogenic bacteria. Microbial pathogenesis, 114, 41-45.	https://doi.org/10.1016/j.micpath.2017.11.013	Yes
Rhodophyta	Gelidium	Gelidium amansii	(J.V.Lamouroux) J.V.Lamouroux	N/A	Silver	16.5	Cubical	Polydisperse*	Antibacterial activity	Hamouda, R. A., Abd El-Mongy, M., & Eid, K. F. (2019). Comparative study between two red algae for biosynthesis silver nanoparticles capping by SDS: Insights of characterization and antibacterial activity. Microbial pathogenesis, 129, 224-232.	https://doi.org/10.1016/j.micpath.2019.02.016	Yes
Rhodophyta	Gelidium	Gelidium amansii	(J.V.Lamouroux) J.V.Lamouroux	N/A	Gold	5.5	Cubical	Monodisperse*	Antimicrobial activity	Kumar, P. S. M., MubarakAli, D., Saratale, R. G., Saratale, G. D., Pugazhendhi, A., Gopalakrishnan, K., & Thajuddin, N. (2017). Synthesis of nano-cuboidal gold particles for effective antimicrobial property against clinical human pathogens. Microbial pathogenesis, 113, 68-73.	https://doi.org/10.1016/j.micpath.2017.10.032	Yes
Rhodophyta	Gracilaria	Gracilaria birdiae	E.M.Plastino & E.C.Oliveira	N/A	Silver	57.55	Spherical	Monodisperse*	Antibacterial activity	Aragao, A. P., Oliveira, T. M., Quelemes, P. V., Perfeito, M. L. G., Araujo, M. C., Santiago, J. D. A. S., ... & da Silva, D. A. (2019). Green synthesis of silver nanoparticles using the seaweed Gracilaria birdiae and their antibacterial activity. Arabian Journal of Chemistry, 12(8), 4182-4188.	https://doi.org/10.1016/j.arabjc.2016.04.014	Yes
Rhodophyta	Gracilaria	Gracilaria crassa	Harvey ex J.Agardh	N/A	Silver	122.7	Spherical	Polydisperse	Antibacterial activity	Lavakumar, V., Masilamani, K., Ravichandiran, V., Venkateshan, N., Saigopal, D. V. R., Ashok Kumar, C. K., & Sowmya, C. (2015). Promising upshot of silver nanoparticles primed from Gracilaria crassa against bacterial pathogens. Chemistry Central Journal, 9, 1-8.	https://doi.org/10.1186/s13065-015-0120-5	No
Rhodophyta	Gracilaria	Gracilaria dura	(C.Agardh) J.Agardh	N/A	Silver	6	Spherical	Monodisperse	Antibacterial activity	Shukla, M. K., Singh, R. P., Reddy, C. R. K., & Jha, B. (2012). Synthesis and characterization of agar-based silver nanoparticles and nanocomposite film with antibacterial applications. Bioresource Technology, 107, 295-300.	https://doi.org/10.1016/j.biortech.2011.11.092	Yes
Rhodophyta	Gracilaria	Gracilaria edulis	(S.G.Gmelin) P.C.Silva	N/A	Zinc	19.53	Hexagonal	Polydisperse	Anticancer activity	Gowdhami, B., Jaabir, M., Archunan, G., & Suganthy, N. (2019). Anticancer potential of zinc oxide nanoparticles against cervical carcinoma cells synthesized via biogenic route using aqueous extract of Gracilaria edulis. Materials Science and Engineering: C, 103, 109840.	https://doi.org/10.1016/j.msec.2019.109840	Yes
Rhodophyta	Gracilaria	Gracilaria edulis	(S.G.Gmelin) P.C.Silva	N/A	Silver	77	Spherical	Monodisperse	Anticancer activity	Priyadharshini, R. I., Prasannaraj, G., Geetha, N., & Venkatachalam, P. (2014). Microwave-mediated extracellular synthesis of metallic silver and zinc oxide nanoparticles using macro-algae (Gracilaria edulis) extracts and its anticancer activity against human PC3 cell lines. Applied biochemistry and biotechnology, 174, 2777-2790.		Yes
Rhodophyta	Gracilaria	Gracilaria edulis	(S.G.Gmelin) P.C.Silva	N/A	Zinc	80.5	Elongated	Polydisperse	Anticancer activity	Priyadharshini, R. I., Prasannaraj, G., Geetha, N., & Venkatachalam, P. (2014). Microwave-mediated extracellular synthesis of metallic silver and zinc oxide nanoparticles using macro-algae (Gracilaria edulis) extracts and its anticancer activity against human PC3 cell lines. Applied biochemistry and biotechnology, 174, 2777-2790.	https://doi.org/10.1007/s12010-014-1225-3	Yes
Rhodophyta	Hypnea	Hypnea musciformis	(Wulfen) J.V.Lamouroux	N/A	Silver	52.5	Cubical	Undetermined	Insecticidal activity	Roni, M., Murugan, K., Panneerselvam, C., Subramaniam, J., Nicoletti, M., Madhiyazhagan, P., ... & Benelli, G. (2015). Characterization and biotoxicity of Hypnea musciformis-synthesized silver nanoparticles as potential eco-friendly control tool against Aedes aegypti and Plutella xylostella. Ecotoxicology and environmental safety, 121, 31-38.	https://doi.org/10.1016/j.ecoenv.2015.07.005	Yes
Rhodophyta	Iridaea	Iridaea cordata	(Turner) Bory	N/A	Gold	12.3	Spherical	Monodisperse*	Untested	González-Ballesteros, N., Rodríguez-Argüelles, M. C., & Lastra-Valdor, M. (2021). Evaluation of the Antioxidant Capacities of Antarctic Macroalgae and their use for Nanoparticles Production. Molecules, 26(4), 1182.	https://doi.org/10.3390/molecules26041182	Yes
Rhodophyta	Iridaea	Iridaea cordata	(Turner) Bory	N/A	Silver	17.5	Spherical	Monodisperse*	Untested	González-Ballesteros, N., Rodríguez-Argüelles, M. C., & Lastra-Valdor, M. (2021). Evaluation of the Antioxidant Capacities of Antarctic Macroalgae and their use for Nanoparticles Production. Molecules, 26(4), 1182.	https://doi.org/10.3390/molecules26041182	Yes
Rhodophyta	Jania	Jania rubens	(Linnaeus) J.V.Lamouroux	N/A	Silver	7	Spherical	Polydisperse	Antimicrobial activity	El-Rafie, H. M., El-Rafie, M., & Zahran, M. K. (2013). Green synthesis of silver nanoparticles using polysaccharides extracted from marine macro algae. Carbohydrate polymers, 96(2), 403-410.	https://doi.org/10.1016/j.carbpol.2013.03.071	Yes
Rhodophyta	Kappaphycus	Kappaphycus alvarezii	(Doty) L.M.Liao	N/A	Silver	74	Spherical	Undetermined	Untested	Ganesan, V., Aruna, D.J., Astalakshmi, A., Nima, P., Thangaraja, A. (2013). Eco- Friendly Synthesis of Silver Nanoparticles using a Sea Weed, Kappaphycus Alvarezii (Doty) Doty ex P.C.Silva. International Journal of Engineering and Advanced Technology, 2 (5), 559-563.	-	Yes
Rhodophyta	Kappaphycus	Kappaphycus alvarezii	(Doty) L.M.Liao	N/A	Gold	25	Spherical	Polydisperse	Untested	Rajasulochana, P., Dhamotharan, R., Murugakoothan, P., Murugesan, S., & Krishnamoorthy, P. (2010). Biosynthesis and characterization of gold nanoparticles using the alga Kappaphycus alvarezii. International Journal of Nanoscience, 9(05), 511-516.	https://doi.org/10.1142/S0219581X10007149	Yes
Rhodophyta	Lemanea	Lemanea fluviatilis	(Linnaeus) C.Agardh	N/A	Gold	10	Spherical	Polydisperse	Antioxidant potential	Sharma, B., Purkayastha, D. D., Hazra, S., Thajamanbi, M., Bhattacharjee, C. R., Ghosh, N. N., & Rout, J. (2014). Biosynthesis of fluorescent gold nanoparticles using an edible freshwater red alga, Lemanea fluviatilis (L.) C. Ag. and antioxidant activity of biomatrix loaded nanoparticles. Bioprocess and biosystems engineering, 37, 2559-2565.	https://doi.org/10.1007/s00449-014-1233-2	Yes
Rhodophyta	Palmaria	Palmaria decipiens	(Reinsch) R.W.Ricker	N/A	Gold	36.8	Drop like-shaped	Polydisperse*	Untested	González-Ballesteros, N., González-Rodríguez, J. B., Rodríguez-Argüelles, M. C., & Lastra, M. J. P. S. (2018). New application of two Antarctic macroalgae Palmaria decipiens and Desmarestia menziesii in the synthesis of gold and silver nanoparticles. Polar Science, 15, 49-54.	https://doi.org/10.1016/j.polar.2017.10.004	Yes
Rhodophyta	Palmaria	Palmaria decipiens	(Reinsch) R.W.Ricker	N/A	Silver	7	Spherical	Monodisperse*	Untested	González-Ballesteros, N., González-Rodríguez, J. B., Rodríguez-Argüelles, M. C., & Lastra, M. J. P. S. (2018). New application of two Antarctic macroalgae Palmaria decipiens and Desmarestia menziesii in the synthesis of gold and silver nanoparticles. Polar Science, 15, 49-54.	https://doi.org/10.1016/j.polar.2017.10.004	Yes
Rhodophyta	Portieria	Portieria hornemannii	(Lyngbye) P.C.Silva	N/A	Silver	42.5	Undetermined	Undetermined	Antibacterial activity against fish pathogens	Fatima, R., Priya, M., Indurthi, L., Radhakrishnan, V., & Sudhakaran, R. (2020). Biosynthesis of silver nanoparticles using red algae Portieria hornemannii and its antibacterial activity against fish pathogens. Microbial pathogenesis, 138, 103780.	https://doi.org/10.1016/j.micpath.2019.103780	Yes
Rhodophyta	Pterocladiella	Pterocladiella capillacea	(S.G.Gmelin) Santelices & Hommersand	N/A	Silver	11.38	Spherical	Undetermined	Antibacterial and cytotoxic activity	El Kassas, H. Y., & Attia, A. A. (2014). Bactericidal application and cytotoxic activity of biosynthesized silver nanoparticles with an extract of the red seaweed Pterocladiella capillacea on the HepG 2 cell line. Asian Pacific Journal of Cancer Prevention, 15(3), 1299-1306.	https://doi.org/10.7314/APJCP.2014.15.3.1299	Yes
Rhodophyta	Pterocladiella	Pterocladiella capillacea	(S.G.Gmelin) Santelices & Hommersand	N/A	Silver	7	Spherical	Polydisperse	Antimicrobial activity	El-Rafie, H. M., El-Rafie, M., & Zahran, M. K. (2013). Green synthesis of silver nanoparticles using polysaccharides extracted from marine macro algae. Carbohydrate polymers, 96(2), 403-410.	https://doi.org/10.1016/j.carbpol.2013.03.071	Yes
Rhodophyta	Pyropia	Pyropia vietnamensis	(Tak.Tanaka & P.H.Hô) J.E.Sutherland & Monotilla	N/A	Silver	13	Spherical	Undetermined	Antibacterial activity	Venkatpurwar, V., & Pokharkar, V. (2011). Green synthesis of silver nanoparticles using marine polysaccharide: study of in-vitro antibacterial activity. Materials Letters, 65(6), 999-1002.	https://doi.org/10.1016/j.matlet.2010.12.057	Yes
Rhodophyta	Pyropia	Pyropia yezoensis	(Ueda) M.S.Hwang & H.G.Choi	N/A	Silver	21	Spherical	Polydisperse	Antibacterial activity	Ulagesan, S., Nam, T. J., & Choi, Y. H. (2021). Biogenic preparation and characterization of Pyropia yezoensis silver nanoparticles (Py AgNPs) and their antibacterial activity against Pseudomonas aeruginosa. Bioprocess and Biosystems Engineering, 44, 443-452.	https://doi.org/10.1007/s00449-020-02454-x	Yes
Rhodophyta	Pyropia	Pyropia yezoensis	(Ueda) M.S.Hwang & H.G.Choi	N/A	Silver	7.2	Spherical	Undetermined	Detection of Cu2+	Xu, Y., Hou, Y., Wang, Y., Wang, Y., Li, T., Song, C., ... & Wang, Q. (2019). Sensitive and selective detection of Cu2+ ions based on fluorescent Ag nanoparticles synthesized by R-phycoerythrin from marine algae Porphyra yezoensis. Ecotoxicology and environmental safety, 168, 356-362.	https://doi.org/10.1016/j.ecoenv.2018.10.102	Yes
Rhodophyta	Callithamnion	Undetermined	Lyngbye	N/A	Silver	6.5	Spherical	Undetermined	Untested	Bekasova, O. D., Stein-Margolina, V. A., & Kurganov, B. I. (2018). Ag0 nanoparticles synthesized in R-phycoerythrin: change in bioconjugate properties upon ripening of nanoparticles. Current Pharmaceutical Biotechnology, 19(5), 422-427.	https://doi.org/10.2174/1389201019666180604103203	Yes
Rhodophyta	Callithamnion	Undetermined	Lyngbye	N/A	Silver	25	Cylindrical	Undetermined	Untested	Bekasova, O. D., Stein-Margolina, V. A., & Kurganov, B. I. (2018). Ag0 nanoparticles synthesized in R-phycoerythrin: change in bioconjugate properties upon ripening of nanoparticles. Current Pharmaceutical Biotechnology, 19(5), 422-427.	https://doi.org/10.2174/1389201019666180604103203	Yes
Heterokontophyta_Ochrophytina	Anthophycus	Anthophycus longifolius	(Turner) Kützing	N/A	Silver	Undertemined	Cubical	Polydisperse	Antifungal activity	Rajeshkumar, S., Malarkodi, C., Paulkumar, K., Vanaja, M., Gnanajobitha, G., & Annadurai, G. (2014). Algae mediated green fabrication of silver nanoparticles and examination of its antifungal activity against clinical pathogens. International journal of Metals, 2014, 1-8.	https://doi.org/10.1155/2014/692643	No
Heterokontophyta_Ochrophytina	Bifurcaria	Bifurcaria bifurcata	R.Ross	N/A	Copper	20.66	Spherical	Monodisperse*	Antimicrobial activity	Abboud, Y., Saffaj, T., Chagraoui, A., El Bouari, A., Brouzi, K., Tanane, O., & Ihssane, B. (2014). Biosynthesis, characterization and antimicrobial activity of copper oxide nanoparticles (CONPs) produced using brown alga extract (Bifurcaria bifurcata). Applied nanoscience, 4, 571-576.	https://doi.org/10.1007/s13204-013-0233-x	Yes
Heterokontophyta_Ochrophytina	Cladosiphon	Cladosiphon okamuranus	Tokida	N/A	Gold	8.54	Spherical	Monodisperse	Untested	Lirdprapamongkol, K., Warisnoicharoen, W., Soisuwan, S., & Svasti, J. (2010). Eco-friendly synthesis of fucoidan-stabilized gold nanoparticles. American journal of applied sciences, 7(8), 1038.	-	Yes
Heterokontophyta_Ochrophytina	Colpomenia	Colpomenia sinuosa	(Mertens ex Roth) Derbès & Solier	N/A	Silver	20	Spherical	Polydisperse	Antimicrobial activity	El-Rafie, H. M., El-Rafie, M., & Zahran, M. K. (2013). Green synthesis of silver nanoparticles using polysaccharides extracted from marine macro algae. Carbohydrate polymers, 96(2), 403-410.	https://doi.org/10.1016/j.carbpol.2013.03.071	Yes
Heterokontophyta_Ochrophytina	Cystophora	Cystophora moniliformis	(Esper) Womersley & Nizamuddin	N/A	Silver	75	Cubical	Monodisperse	Untested	Prasad, T. N., Kambala, V. S. R., & Naidu, R. (2013). Phyconanotechnology: synthesis of silver nanoparticles using brown marine algae Cystophora moniliformis and their characterisation. Journal of applied phycology, 25, 177-182.	https://doi.org/10.1007/s10811-012-9851-z	Yes
Heterokontophyta_Ochrophytina	Cystoseira	Cystoseira baccata	(S.G.Gmelin) P.C.Silva	N/A	Gold	8.4	Spherical	Monodisperse	Antitumor activity	González-Ballesteros, N., Prado-López, S., Rodríguez-González, J. B., Lastra, M., & Rodríguez-Argüelles, M. (2017). Green synthesis of gold nanoparticles using brown algae Cystoseira baccata: Its activity in colon cancer cells. Colloids and Surfaces B: Biointerfaces, 153, 190-198.	https://doi.org/10.1016/j.colsurfb.2017.02.020	Yes
Heterokontophyta_Ochrophytina	Desmarestia	Desmarestia antarctica	R.L.Moe & P.C.Silva	N/A	Gold	12.6	Spherical	Monodisperse*	Untested	González-Ballesteros, N., Rodríguez-Argüelles, M. C., & Lastra-Valdor, M. (2021). Evaluation of the Antioxidant Capacities of Antarctic Macroalgae and their use for Nanoparticles Production. Molecules, 26(4), 1182.	https://doi.org/10.3390/molecules26041182	Yes
Heterokontophyta_Ochrophytina	Desmarestia	Desmarestia antarctica	R.L.Moe & P.C.Silva	N/A	Silver	13.7	Spherical	Monodisperse*	Untested	González-Ballesteros, N., Rodríguez-Argüelles, M. C., & Lastra-Valdor, M. (2021). Evaluation of the Antioxidant Capacities of Antarctic Macroalgae and their use for Nanoparticles Production. Molecules, 26(4), 1182.	https://doi.org/10.3390/molecules26041182	Yes
Heterokontophyta_Ochrophytina	Desmarestia	Desmarestia menziesii	J.Agardh	N/A	Gold	11.5	Spherical	Monodisperse*	Untested	González-Ballesteros, N., González-Rodríguez, J. B., Rodríguez-Argüelles, M. C., & Lastra, M. J. P. S. (2018). New application of two Antarctic macroalgae Palmaria decipiens and Desmarestia menziesii in the synthesis of gold and silver nanoparticles. Polar Science, 15, 49-54.	https://doi.org/10.1016/j.polar.2017.10.004	Yes
Heterokontophyta_Ochrophytina	Desmarestia	Desmarestia menziesii	J.Agardh	N/A	Silver	17.8	Spherical	Monodisperse*	Untested	González-Ballesteros, N., González-Rodríguez, J. B., Rodríguez-Argüelles, M. C., & Lastra, M. J. P. S. (2018). New application of two Antarctic macroalgae Palmaria decipiens and Desmarestia menziesii in the synthesis of gold and silver nanoparticles. Polar Science, 15, 49-54.	https://doi.org/10.1016/j.polar.2017.10.004	Yes
Heterokontophyta_Ochrophytina	Dictyopteris	Dictyopteris divaricata	(Okamura) Okamura	N/A	Gold	28.01	Spherical	Undetermined	Neuroprotective effect	Park, S. Y., Kim, Y. J., Park, G., & Kim, H. H. (2019). Neuroprotective effect of Dictyopteris divaricata extract-capped gold nanoparticles against oxygen and glucose deprivation/reoxygenation. Colloids and Surfaces B: Biointerfaces, 179, 421-428.	https://doi.org/10.1016/j.colsurfb.2019.03.066	Yes
Heterokontophyta_Ochrophytina	Ecklonia	Ecklonia cava	Kjellman	N/A	Gold	30	Cubical	Monodisperse*	Untested	Venkatesan, J., Manivasagan, P., Kim, S. K., Kirthi, A. V., Marimuthu, S., & Rahuman, A. A. (2014). Marine algae-mediated synthesis of gold nanoparticles using a novel Ecklonia cava. Bioprocess and biosystems engineering, 37, 1591-1597.	https://doi.org/10.1007/s00449-014-1131-7	Yes
Heterokontophyta_Ochrophytina	Ecklonia	Ecklonia cava subsp. stolonifera	(Okamura) S.Akita, K.Hashimoto, T.Hanyuda & H.Kawai	N/A	Gold	27.9	Spherical	Monodisperse*	Anti-senescence activity	Jun, E. S., Kim, Y. J., Kim, H. H., & Park, S. Y. (2020). Gold nanoparticles using Ecklonia stolonifera protect human dermal fibroblasts from UVA-induced senescence through inhibiting MMP-1 and MMP-3. Marine drugs, 18(9), 433.	https://doi.org/10.3390/md18090433	Yes
Heterokontophyta_Ochrophytina	Fucus	Fucus evanescens	C.Agardh	N/A	Silver	57	Spherical	Monodisperse	Reducing and stabilizing agent	Yugay, Y. A., Usoltseva, R. V., Silant'Ev, V. E., Egorova, A. E., Karabtsov, A. A., Kumeiko, V. V., ... & Shkryl, Y. N. (2020). Synthesis of bioactive silver nanoparticles using alginate, fucoidan and laminaran from brown algae as a reducing and stabilizing agent. Carbohydrate polymers, 245, 116547.	https://doi.org/10.1016/j.carbpol.2020.116547	Yes
Heterokontophyta_Ochrophytina	Fucus	Fucus evanescens	C.Agardh	N/A	Silver	64	Spherical	Monodisperse	Reducing and stabilizing agent	Yugay, Y. A., Usoltseva, R. V., Silant'Ev, V. E., Egorova, A. E., Karabtsov, A. A., Kumeiko, V. V., ... & Shkryl, Y. N. (2020). Synthesis of bioactive silver nanoparticles using alginate, fucoidan and laminaran from brown algae as a reducing and stabilizing agent. Carbohydrate polymers, 245, 116547.	https://doi.org/10.1016/j.carbpol.2020.116547	Yes
Heterokontophyta_Ochrophytina	Fucus	Fucus vesiculosus	Linnaeus	N/A	Zinc	15	Elongated	Monodisperse*	Antibacterial activity	Hamouda, R. A., Alharbi, A. A., Al-Tuwaijri, M. M., & Makharita, R. R. (2023). The antibacterial activities and characterizations of biosynthesized zinc oxide nanoparticles, and their coated with alginate derived from Fucus vesiculosus. Polymers, 15(10), 2335.	https://doi.org/10.3390/polym15102335	Yes
Heterokontophyta_Ochrophytina	Kjellmaniella	Kjellmaniella crassifolia	Miyabe	N/A	Gold	10.74	Spherical	Monodisperse	Untested	Lirdprapamongkol, K., Warisnoicharoen, W., Soisuwan, S., & Svasti, J. (2010). Eco-friendly synthesis of fucoidan-stabilized gold nanoparticles. American journal of applied sciences, 7(8), 1038.	-	Yes
Heterokontophyta_Ochrophytina	Nannochloropsis	Nannochloropsis oculata	(Droop) D.J.Hibberd	N/A	Silver	15	Undetermined	Undetermined	Untested	Mohseniazar, M., Barin, M., Zarredar, H., Alizadeh, S., & Shanehbandi, D. (2011). Potential of microalgae and lactobacilli in biosynthesis of silver nanoparticles. BioImpacts: BI, 1(3), 149.	-	Yes
Heterokontophyta_Ochrophytina	Padina	Padina pavonica	(Linnaeus) Thivy	N/A	Iron	14.75	Spherical	Undetermined	Lead bioremediation	El-Kassas, H. Y., Aly-Eldeen, M. A., & Gharib, S. M. (2016). Green synthesis of iron oxide (Fe 3 O 4) nanoparticles using two selected brown seaweeds: Characterization and application for lead bioremediation. Acta Oceanologica Sinica, 35, 89-98.	https://doi.org/10.1007/s13131-016-0880-3	Yes
Heterokontophyta_Ochrophytina	Padina	Padina boryana	Thivy	N/A	Palladium	8.7	Cubical	Monodisperse*	Antibacterial and anticancer activity	Sonbol, H., Ameen, F., AlYahya, S., Almansob, A., & Alwakeel, S. (2021). Padina boryana mediated green synthesis of crystalline palladium nanoparticles as potential nanodrug against multidrug resistant bacteria and cancer cells. Scientific reports, 11(1), 5444.	https://doi.org/10.1038/s41598-021-84794-6	Yes
Heterokontophyta_Ochrophytina	Padina	Padina gymnospora	(Kützing) Sonder	N/A	Platinum	129.7	Irregular	Undetermined	Catalytic activity	Ramkumar, V. S., Pugazhendhi, A., Prakash, S., Ahila, N. K., Vinoj, G., Selvam, S., ... & Rajendran, R. B. (2017). Synthesis of platinum nanoparticles using seaweed Padina gymnospora and their catalytic activity as PVP/PtNPs nanocomposite towards biological applications. Biomedicine & Pharmacotherapy, 92, 479-490.	http://dx.doi.org/10.1016/j.biopha.2017.05.076	No
Heterokontophyta_Ochrophytina	Padina	Padina gymnospora	(Kützing) Sonder	N/A	Gold	60	Spherical	Polydisperse	Untested	Singh, M., Kalaivani, R., Manikandan, S., Sangeetha, N., & Kumaraguru, A. K. (2013). Facile green synthesis of variable metallic gold nanoparticle using Padina gymnospora, a brown marine macroalga. Applied Nanoscience, 3, 145-151.	https://doi.org/10.1007/s13204-012-0115-7	Yes
Heterokontophyta_Ochrophytina	Padina	Padina pavonica	(Linnaeus) Thivy	N/A	Silver	45	Spherical	Polydisperse	Antibacterial activity	Sudha, G., & Balasundaram, A. (2018). Synthesis and characterization of silver nanoparticles using padina pavonica extract and evaluation of their antibacterial activity. Journal of Nanoscience and Technology, 424-426.	https://doi.org/10.30799/jnst.124.18040406	Yes
Heterokontophyta_Ochrophytina	Padina	Padina tetrastromatica	Hauck	N/A	Silver	17	Irregular	Undetermined	Antibacterial activity	Rajeshkumar, S. (2017). Phytochemical constituents of fucoidan (Padina tetrastromatica) and its assisted AgNPs for enhanced antibacterial activity. IET nanobiotechnology, 11(3), 292-299.	https://doi.org/10.1049/iet-nbt.2016.0099	Yes
Heterokontophyta_Ochrophytina	Saccharina	Saccharina cichorioides	(Miyabe) C.E.Lane, C.Mayes, Druehl & G.W.Saunders	N/A	Silver	53	Spherical	Monodisperse	Reducing and stabilizing agent	Yugay, Y. A., Usoltseva, R. V., Silant'Ev, V. E., Egorova, A. E., Karabtsov, A. A., Kumeiko, V. V., ... & Shkryl, Y. N. (2020). Synthesis of bioactive silver nanoparticles using alginate, fucoidan and laminaran from brown algae as a reducing and stabilizing agent. Carbohydrate polymers, 245, 116547.	https://doi.org/10.1016/j.carbpol.2020.116547	Yes
Heterokontophyta_Ochrophytina	Saccharina	Saccharina cichorioides	(Miyabe) C.E.Lane, C.Mayes, Druehl & G.W.Saunders	N/A	Silver	45	Spherical	Monodisperse	Reducing and stabilizing agent	Yugay, Y. A., Usoltseva, R. V., Silant'Ev, V. E., Egorova, A. E., Karabtsov, A. A., Kumeiko, V. V., ... & Shkryl, Y. N. (2020). Synthesis of bioactive silver nanoparticles using alginate, fucoidan and laminaran from brown algae as a reducing and stabilizing agent. Carbohydrate polymers, 245, 116547.	https://doi.org/10.1016/j.carbpol.2020.116547	Yes
Heterokontophyta_Ochrophytina	Sargassum	Sargassum acinarium	(Linnaeus) Setchell	N/A	Iron	24.5	Spherical	Undetermined	Lead bioremediation	El-Kassas, H. Y., Aly-Eldeen, M. A., & Gharib, S. M. (2016). Green synthesis of iron oxide (Fe 3 O 4) nanoparticles using two selected brown seaweeds: Characterization and application for lead bioremediation. Acta Oceanologica Sinica, 35, 89-98.	https://doi.org/10.1007/s13131-016-0880-3	Yes
Heterokontophyta_Ochrophytina	Sargassum	Sargassum incisifolium	(Turner) C.Agardh	N/A	Silver	20	Spherical	Monodisperse	Antimicrobial and anticancer activity	Mmola, M., Roes-Hill, M. L., Durrell, K., Bolton, J. J., Sibuyi, N., Meyer, M. E., ... & Antunes, E. (2016). Enhanced antimicrobial and anticancer activity of silver and gold nanoparticles synthesised using Sargassum incisifolium aqueous extracts. Molecules, 21(12), 1633.	https://doi.org/10.3390/molecules21121633	Yes
Heterokontophyta_Ochrophytina	Sargassum	Sargassum incisifolium	(Turner) C.Agardh	N/A	Gold	12.38	Spherical	Monodisperse	Antimicrobial and anticancer activity	Mmola, M., Roes-Hill, M. L., Durrell, K., Bolton, J. J., Sibuyi, N., Meyer, M. E., ... & Antunes, E. (2016). Enhanced antimicrobial and anticancer activity of silver and gold nanoparticles synthesised using Sargassum incisifolium aqueous extracts. Molecules, 21(12), 1633.	https://doi.org/10.3390/molecules21121633	Yes
Heterokontophyta_Ochrophytina	Sargassum	Sargassum myriocystum	J.Agardh	N/A	Zinc	46.61	Spherical	Monodisperse	Untested	Nagarajan, S., & Arumugam Kuppusamy, K. (2013). Extracellular synthesis of zinc oxide nanoparticle using seaweeds of gulf of Mannar, India. Journal of nanobiotechnology, 11, 1-11.	https://doi.org/10.1186/1477-3155-11-39	Yes
Heterokontophyta_Ochrophytina	Sargassum	Sargassum tenerrimum	J.Agardh	N/A	Silver	20	Spherical	Undetermined	Antibacterial activity	Kumar, P., Senthamil Selvi, S., Lakshmi Prabha, A., Prem Kumar, K., Ganeshkumar, R. S., & Govindaraju, M. (2012). Synthesis of silver nanoparticles from Sargassum tenerrimum and screening phytochemicals for its antibacterial activity. Nano Biomed Eng, 4(1), 12-16.	-	Yes
Heterokontophyta_Ochrophytina	Sargassum	Sargassum tenerrimum	J.Agardh	N/A	Silver	29.5	Spherical	Polydisperse	Antimicrobial activity	Solanki, A. D., & Patel, I. C. (2023). Sargassum tenerrimum-mediated green synthesis of silver nanoparticles along with antimicrobial activity. Applied Nanoscience, 13(6), 4415-4425.	https://doi.org/10.1007/s13204-022-02709-x	Yes
Heterokontophyta_Ochrophytina	Sargassum	Sargassum wightii	Greville	N/A	Zinc	45	Spherical	Undetermined	Antibacterial, insecticidal and immunostimulatory activity	Ishwarya, R., Vaseeharan, B., Subbaiah, S., Nazar, A. K., Govindarajan, M., Alharbi, N. S., ... & Al-Anbr, M. N. (2018). Sargassum wightii-synthesized ZnO nanoparticles–from antibacterial and insecticidal activity to immunostimulatory effects on the green tiger shrimp Penaeus semisulcatus. Journal of Photochemistry and Photobiology B: Biology, 183, 318-330.	https://doi.org/10.1016/j.jphotobiol.2018.04.049	Yes
Heterokontophyta_Ochrophytina	Sargassum	Sargassum wightii	Greville	N/A	Zirconium	4.8	Spherical	Monodisperse	Antibacterial activity	Kumaresan, M., Anand, K. V., Govindaraju, K., Tamilselvan, S., & Kumar, V. G. (2018). Seaweed Sargassum wightii mediated preparation of zirconia (ZrO2) nanoparticles and their antibacterial activity against gram positive and gram negative bacteria. Microbial pathogenesis, 124, 311-315.	https://doi.org/10.1016/j.micpath.2018.08.060	Yes
Heterokontophyta_Ochrophytina	Sargassum	Sargassum wightii	Greville	N/A	Gold	10	Disk	Monodisperse	Untested	Singaravelu, G., Arockiamary, J. S., Kumar, V. G., & Govindaraju, K. (2007). A novel extracellular synthesis of monodisperse gold nanoparticles using marine alga, Sargassum wightii Greville. Colloids and surfaces B: Biointerfaces, 57(1), 97-101.	https://doi.org/10.1016/j.colsurfb.2007.01.010	Yes
Heterokontophyta_Ochrophytina	Sargassum	Sargassum boveanum	J.Agardh	N/A	Palladium	7.5	Octahedral	Monodisperse	Electrocatalytic activities	Momeni, S., & Nabipour, I. (2015). A simple green synthesis of palladium nanoparticles with Sargassum alga and their electrocatalytic activities towards hydrogen peroxide. Applied biochemistry and biotechnology, 176, 1937-1949.	https://doi.org/10.1007/s12010-015-1690-3	Yes
Heterokontophyta_Ochrophytina	Sargassum	Sargassum glaucescens	J.Agardh	N/A	Gold	2.67	Spherical	Polydisperse*	Anticancer activity	Ajdari, Z., Rahman, H., Shameli, K., Abdullah, R., Abd Ghani, M., Yeap, S., ... & Ariff, A. (2016). Novel gold nanoparticles reduced by Sargassum glaucescens: preparation, characterization and anticancer activity. Molecules, 21(3), 123.	https://doi.org/10.3390/molecules21030123	Yes
Heterokontophyta_Ochrophytina	Sargassum	Sargassum muticum	(Yendo) Fensholt	N/A	Zinc	43.5	Hexagonal	Polydisperse*	Untested	Azizi, S., Ahmad, M. B., Namvar, F., & Mohamad, R. (2014). Green biosynthesis and characterization of zinc oxide nanoparticles using brown marine macroalga Sargassum muticum aqueous extract. Materials letters, 116, 275-277.	http://dx.doi.org/10.1016/j.matlet.2013.11.038	Yes
Heterokontophyta_Ochrophytina	Sargassum	Sargassum muticum	(Yendo) Fensholt	N/A	Silver	61	Spherical	Undetermined	Larvicial and antibacterial activity	Madhiyazhagan, P., Murugan, K., Kumar, A. N., Nataraj, T., Dinesh, D., Panneerselvam, C., ... & Benelli, G. (2015). S argassum muticum-synthesized silver nanoparticles: an effective control tool against mosquito vectors and bacterial pathogens. Parasitology research, 114, 4305-4317.	https://doi.org/10.1007/s00436-015-4671-0	Yes
Heterokontophyta_Ochrophytina	Sargassum	Sargassum muticum	(Yendo) Fensholt	N/A	Iron	18	Cubical	Monodisperse*	Untested	Mahdavi, M., Namvar, F., Ahmad, M. B., & Mohamad, R. (2013). Green biosynthesis and characterization of magnetic iron oxide (Fe3O4) nanoparticles using seaweed (Sargassum muticum) aqueous extract. Molecules, 18(5), 5954-5964.	https://doi.org/10.3390/molecules18055954	Yes
Heterokontophyta_Ochrophytina	Sargassum	Sargassum muticum	(Yendo) Fensholt	N/A	Gold	5.42	Spherical	Polydisperse*	Untested	Namvar, F., Azizi, S., Ahmad, M. B., Shameli, K., Mohamad, R., Mahdavi, M., & Tahir, P. M. (2015). Green synthesis and characterization of gold nanoparticles using the marine macroalgae Sargassum muticum. Research on Chemical Intermediates, 41, 5723-5730.	https://doi.org/10.1007/s11164-014-1696-4	Yes
Heterokontophyta_Ochrophytina	Sargassum	Sargassum myriocystum	J.Agardh	N/A	Gold	15	Triangular	Polydisperse	Untested	Dhas, T. S., Kumar, V. G., Abraham, L. S., Karthick, V., & Govindaraju, K. (2012). Sargassum myriocystum mediated biosynthesis of gold nanoparticles. Spectrochimica Acta Part A: Molecular and Biomolecular Spectroscopy, 99, 97-101.	https://doi.org/10.1016/j.saa.2012.09.024	Yes
Heterokontophyta_Ochrophytina	Sargassum	Sargassum plagiophyllum	C.Agardh	N/A	Silver	32.25	Spherical	Undetermined	Antibacterial activity	Dhas, T. S., Kumar, V. G., Karthick, V. A. K. J., Angel, K. J., & Govindaraju, K. (2014). Facile synthesis of silver chloride nanoparticles using marine alga and its antibacterial efficacy. Spectrochimica Acta Part A: Molecular and Biomolecular Spectroscopy, 120, 416-420.	https://doi.org/10.1016/j.saa.2013.10.044	Yes
Heterokontophyta_Ochrophytina	Sargassum	Sargassum swartzii	C.Agardh	N/A	Gold	35	Spherical	Monodisperse*	Cytotoxicity effect	Dhas, T. S., Kumar, V. G., Karthick, V., Govindaraju, K., & Narayana, T. S. (2014). Biosynthesis of gold nanoparticles using Sargassum swartzii and its cytotoxicity effect on HeLa cells. Spectrochimica Acta Part A: Molecular and Biomolecular Spectroscopy, 133, 102-106.	https://doi.org/10.1016/j.saa.2014.05.042	Yes
Heterokontophyta_Ochrophytina	Sargassum	Sargassum wightii	Greville	N/A	Silver	17.5	Spherical	Undetermined	Antibacterial activity	Govindaraju, K., Kiruthiga, V., Kumar, V. G., & Singaravelu, G. (2009). Extracellular synthesis of silver nanoparticles by a marine alga, Sargassum wightii Grevilli and their antibacterial effects. Journal of Nanoscience and Nanotechnology, 9(9), 5497-5501.	https://doi.org/10.1166/jnn.2009.1199	Yes
Heterokontophyta_Ochrophytina	Sargassum	Sargassum wightii	Greville	N/A	Magnesium	68.06	Irregular	Monodisperse*	Anticancer, antimicrobial and photocatalytic activities	Pugazhendhi, A., Prabhu, R., Muruganantham, K., Shanmuganathan, R., & Natarajan, S. (2019). Anticancer, antimicrobial and photocatalytic activities of green synthesized magnesium oxide nanoparticles (MgONPs) using aqueous extract of Sargassum wightii. Journal of Photochemistry and Photobiology B: Biology, 190, 86-97.	https://doi.org/10.1016/j.jphotobiol.2018.11.014	Yes
Heterokontophyta_Ochrophytina	Sirophysalis	Sirophysalis trinodis	(Forsskal) Kützing	N/A	Copper	6.9	Spherical	Undetermined	Catalytic, antioxidant and antibacterial activities	Gu, H., Chen, X., Chen, F., Zhou, X., & Parsaee, Z. (2018). Ultrasound-assisted biosynthesis of CuO-NPs using brown alga Cystoseira trinodis: Characterization, photocatalytic AOP, DPPH scavenging and antibacterial investigations. Ultrasonics Sonochemistry, 41, 109-119.	https://doi.org/10.1016/j.ultsonch.2017.09.006	Yes
Heterokontophyta_Ochrophytina	Stoechospermum	Stoechospermum polypodioides	(J.V.Lamouroux) J.Agardh	N/A	Gold	56.2	Spherical	Polydisperse	Antibacterial activity	Rajathi, F. A. A., Parthiban, C., Kumar, V. G., & Anantharaman, P. (2012). Biosynthesis of antibacterial gold nanoparticles using brown alga, Stoechospermum marginatum (kützing). Spectrochimica Acta Part A: Molecular and Biomolecular Spectroscopy, 99, 166-173.	https://doi.org/10.1016/j.saa.2012.08.081	Yes
Heterokontophyta_Ochrophytina	Turbinaria	Turbinaria ornata	(Turner) J.Agardh	N/A	Silver	26	Spherical	Undetermined	Mosquito-larvicidal property	Deepak, P., Sowmiya, R., Ramkumar, R., Balasubramani, G., Aiswarya, D., & Perumal, P. (2017). Structural characterization and evaluation of mosquito-larvicidal property of silver nanoparticles synthesized from the seaweed, Turbinaria ornata (Turner) J. Agardh 1848. Artificial cells, nanomedicine, and biotechnology, 45(5), 990-998.	https://doi.org/10.1080/21691401.2016.1198365	Yes
Heterokontophyta_Ochrophytina	Turbinaria	Turbinaria conoides	(J.Agardh) Kützing	N/A	Gold	8	Spherical	Polydisperse	Untested	Rajeshkumar, S., Malarkodi, C., Gnanajobitha, G., Paulkumar, K., Vanaja, M., Kannan, C., & Annadurai, G. (2013). Seaweed-mediated synthesis of gold nanoparticles using Turbinaria conoides and its characterization. Journal of Nanostructure in Chemistry, 3, 1-7.	https://doi.org/10.1186/2193-8865-3-44	Yes
Heterokontophyta_Ochrophytina	Undaria	Undaria pinnatifida	(Harvey) Suringar	N/A	Selenium	59	Spherical	Monodisperse	Antitumor activity	Chen, T., Wong, Y. S., Zheng, W., Bai, Y., & Huang, L. (2008). Selenium nanoparticles fabricated in Undaria pinnatifida polysaccharide solutions induce mitochondria-mediated apoptosis in A375 human melanoma cells. Colloids and surfaces B: Biointerfaces, 67(1), 26-31.	https://doi.org/10.1016/j.colsurfb.2008.07.010	Yes
Heterokontophyta_Ochrophytina	Undaria	Undaria pinnatifida	(Harvey) Suringar	N/A	Gold	6.8	Spherical	Monodisperse*	Antimicrobial and antioxidant activities	González-Ballesteros, N., Fernandes, M., Machado, R., Sampaio, P., Gomes, A. C., Cavazza, A., ... & Rodríguez-Argüelles, M. C. (2023). Valorisation of the invasive macroalgae Undaria pinnatifida (Harvey) suringar for the green synthesis of gold and silver nanoparticles with antimicrobial and antioxidant potential. Marine Drugs, 21(7), 397.	https://doi.org/10.3390/md21070397	Yes
Heterokontophyta_Ochrophytina	Undaria	Undaria pinnatifida	(Harvey) Suringar	N/A	Silver	14.1	Spherical	Monodisperse*	Antimicrobial and antioxidant activities	González-Ballesteros, N., Fernandes, M., Machado, R., Sampaio, P., Gomes, A. C., Cavazza, A., ... & Rodríguez-Argüelles, M. C. (2023). Valorisation of the invasive macroalgae Undaria pinnatifida (Harvey) suringar for the green synthesis of gold and silver nanoparticles with antimicrobial and antioxidant potential. Marine Drugs, 21(7), 397.	https://doi.org/10.3390/md21070397	Yes
Heterokontophyta_Ochrophytina	Egregia	Undetermined	Areschoug	N/A	Gold	7.5	Spherical	Monodisperse*	Untested	Colin, J. A., Pech-Pech, I. E., Oviedo, M., Águila, S. A., Romo-Herrera, J. M., & Contreras, O. E. (2018). Gold nanoparticles synthesis assisted by marine algae extract: Biomolecules shells from a green chemistry approach. Chemical Physics Letters, 708, 210-215.	https://doi.org/10.1016/j.cplett.2018.08.022	Yes
Heterokontophyta_Bacillariophytina	Humidophila	Humidophila gallica	(W.Smith) Lowe, Kociolek, Q.You, Q.Wang & Stepanek	N/A	Gold	22	Spherical	Polydisperse*	Untested	Schröfel, A., Kratošová, G., Bohunická, M., Dobročka, E., & Vávra, I. (2011). Biosynthesis of gold nanoparticles using diatoms—silica-gold and EPS-gold bionanocomposite formation. Journal of nanoparticle research, 13, 3207-3216.	https://doi.org/10.1007/s11051-011-0221-7	Yes
Heterokontophyta_Bacillariophytina	Mayamaea	Mayamaea atomus	(Kützing) Lange-Bertalot	N/A	Gold	9	Spherical	Polydisperse*	Untested	Schröfel, A., Kratošová, G., Bohunická, M., Dobročka, E., & Vávra, I. (2011). Biosynthesis of gold nanoparticles using diatoms—silica-gold and EPS-gold bionanocomposite formation. Journal of nanoparticle research, 13, 3207-3216.	https://doi.org/10.1007/s11051-011-0221-6	Yes
Heterokontophyta_Bacillariophytina	Navicula	Navicula cincta	Pantocsek	N/A	Silver	32	Spherical	Polydisperse	Antimicrobial activity	Boobalakrishnan, S., Mani, P., Pottail, L., & Sundararajan, S. K. (2020). Synthesis of nano‐silver from Navicula cincta and the evaluation of its antimicrobial activity. Micro & Nano Letters, 15(2), 119-124.	https://doi.org/10.1049/mnl.2019.0365	Yes
Heterokontophyta_Bacillariophytina	Amphora	Undetermined	Ehrenberg ex Kützing	N/A	Silver	22.5	Spherical	Polydisperse	Antimicrobial activity	Jena, J., Pradhan, N., Dash, B. P., Panda, P. K., & Mishra, B. K. (2015). Pigment mediated biogenic synthesis of silver nanoparticles using diatom Amphora sp. and its antimicrobial activity. Journal of Saudi Chemical Society, 19(6), 661-666.	https://doi.org/10.1016/j.jscs.2014.06.005	Yes
Heterokontophyta_Bacillariophytina	Chaetoceros	Undetermined	Ehrenberg	N/A	Silver	149.03	Rectangular	Undetermined	Antibacterial activity	Mishra, B., Saxena, A., & Tiwari, A. (2020). Biosynthesis of silver nanoparticles from marine diatoms Chaetoceros sp., Skeletonema sp., Thalassiosira sp., and their antibacterial study. Biotechnology Reports, 28, e00571.	https://doi.org/10.1016/j.btre.2020.e00571	No
Heterokontophyta_Bacillariophytina	Cyclotella	Undetermined	(Kützing) Brébisson	N/A	Silver	35	Spherical	Undetermined	Antibacterial activity	El Ouardy, K., Lbouhmadi, R., Attaoui, H., Mouzaki, M., Mouine, H., Lemkhente, Z., & Mir, Y. (2023). Biosynthesis and characterization of silver nanoparticles produced by Parachlorella kessleri and Cyclotella spp., and the evaluation of their antibacterial activity. International Journal of Molecular Sciences, 24(13), 10599.	https://doi.org/10.3390/ijms241310599	Yes
Heterokontophyta_Bacillariophytina	Navicula	Undetermined	Bory	N/A	Silver	75	Undetermined	Undetermined	Ammonia sensing	Chetia, L., Kalita, D., & Ahmed, G. A. (2017). Synthesis of Ag nanoparticles using diatom cells for ammonia sensing. Sensing and bio-sensing research, 16, 55-61.	https://doi.org/10.1016/j.sbsr.2017.11.004	Yes
Heterokontophyta_Bacillariophytina	Skeletonema	Undetermined	Greville	N/A	Silver	186.73	Non spherical	Undetermined	Antibacterial activity	Mishra, B., Saxena, A., & Tiwari, A. (2020). Biosynthesis of silver nanoparticles from marine diatoms Chaetoceros sp., Skeletonema sp., Thalassiosira sp., and their antibacterial study. Biotechnology Reports, 28, e00571.	https://doi.org/10.1016/j.btre.2020.e00571	No
Heterokontophyta_Bacillariophytina	Thalassiosira	Undetermined	Cleve	N/A	Silver	239.46	Non spherical	Undetermined	Antibacterial activity	Mishra, B., Saxena, A., & Tiwari, A. (2020). Biosynthesis of silver nanoparticles from marine diatoms Chaetoceros sp., Skeletonema sp., Thalassiosira sp., and their antibacterial study. Biotechnology Reports, 28, e00571.	https://doi.org/10.1016/j.btre.2020.e00571	No
Heterokontophyta_Coscinodiscophytina	Eupyxidicula	Eupyxidicula turris	(Greville) S.Blanco & C.E.Wetzel	N/A	Gold	20	Spherical	Monodisperse*	Untested	Pytlik, N., Kaden, J., Finger, M., Naumann, J., Wanke, S., Machill, S., & Brunner, E. (2017). Biological synthesis of gold nanoparticles by the diatom Stephanopyxis turris and in vivo SERS analyses. Algal research, 28, 9-15.	https://doi.org/10.1016/j.algal.2017.10.004	Yes
Bryophytes	Abietinella	Abietinella abietina	(Hedw.) M. Fleisch.	N/A	Rubidium	70	Undetermined	Monodisperse*	Anticancer activity	Özerkan, D., & Kariper, İ. A. (2023). Characterization of Rubidium-Based Nanoparticles by Green Synthesis and Their Effect on Colorectal Cancer Cells. Experimed, 13(2), 97-102.	https://doi.org/10.26650/experimed.1285692	Yes
Bryophytes	Bryum	Bryum argenteum	Hedw.	N/A	Silver	30	Spherical	Undetermined	Antifungal activity	Bhatti, Q. A., Fakhar-e-Alam, M., Adnan, M., Atif, M., Shah, W. A., Aseer, M., ... & Ali, Z. (2024). Inshights on antifungal potential of Bryum Argenteum in association with therapeutical clay smectite and silver nanoparticles. Journal of King Saud University-Science, 103225.	https://doi.org/10.1016/j.jksus.2024.103225	Yes
Bryophytes	Bryum	Bryum medianum	Mitt.	N/A	Silver	85	Spherical	Undetermined	Antioxidant and antimicrobial activity	Sathish, S. S., Vimala, A., Kanaga, A., & Murugan, M. (2016). Antioxidant and antimicrobial studies on biosynthesized silver nanoparticles using Bryum medianum Mitt. A Bryophyte from Kolli Hills, Eastern Ghats of Tamilnadu, India. Journal of Pharmaceutical Sciences and Research, 8(8), 704.	-	Yes
Bryophytes	Bryum	Bryum salakense	Cardot	N/A	Silver	65	Cubical	Undetermined	Antibacterial activity	Vimala, A., & Sathish, S. S. (2017). Green synthesis, characterization and antibacterial activity of silver nanoparticles from Bryum salakense Card. a moss plant (bryophyte). Pharm. Pharm. Sci, 6(7), 1880-1892.	https://doi.org/10.20959/wjpps20177-9636	Yes
Bryophytes	Campylopus	Campylopus flexuosus	(Hedw.) Brid.	N/A	Silver	51	Cubical	Undetermined	Untested	Vimala, A., Sathish, S. S., Thamizharasi, T., Palani, R., Vijayakanth, P., & Kavitha, R. (2017). Moss (Bryophyte) Mediated Synthesis and Characterization of Silver Nanoparticles from Campylopus flexuosus (Hedw.) Bird. Journal of Pharmaceutical Sciences and Research, 9(3), 292.	-	Yes
Bryophytes	Fissidens	Fissidens minutus	Thwaites & Mitt.	N/A	Silver	Undertemined	Undetermined	Undetermined	Antimicrobial activity	Srivastava, A. A., Kulkarni, A. P., Harpale, P. M., & Zunjarrao, R. S. (2011). Plant mediated synthesis of silver nanoparticles using a bryophyte: Fissidens minutus and its anti-microbial activity. International Journal of Engineering Science and Technology, 3(12).	-	No
Bryophytes	Homalothecium	Homalothecium sericeum	(Hedw.) Schimp.	N/A	Ruthenium	75	Spherical	Monodisperse*	Anticancer activity	Samir, N., Özerkan, D., Danışman-Kalındemirtaş, F., Kariper, İ. A., Bulut, H., Kuruca, D. S., ... & Ulukaya, E. (2023). Synthesis and Anticancerogenic Effect of New Generation Ruthenium-Based Nanoparticle from Homalothecium sericeum with Eco-Friendly Method. Journal of Pharmaceutical Innovation, 18(2), 756-767.	https://doi.org/10.1007/s12247-023-09725-6	Yes
Bryophytes	Hypnum	Hypnum cupressiforme	Hedw.	N/A	Silver	37.5	Spherical	Undetermined	Antibacterial, antimutagenic, and antioxidant activities	Karataşa, H., & Yayintasb, O. (2024). Green synthesis, characterization and biological activity of silver nanoparticles of Hypnum cupressiforme Hedw extract. Journal of Optoelectronic and Biomedical Materials Vol, 16(1), 63-72.	https://doi.org/10.15251/JOBM.2024.161.63	Yes
Bryophytes	Leucobryum	Leucobryum glaucum	(Hedw.) Ångstr.	N/A	Titanium	20	Undetermined	Undetermined	Plant growth promotion	Širić, I., Alhag, S. K., Al-Shuraym, L. A., Mioč, B., Držaić, V., Abou Fayssal, S., ... & Eid, E. M. (2023). Combined Use of TiO2 Nanoparticles and Biochar Produced from Moss (Leucobryum glaucum (Hedw.) Ångstr.) Biomass for Chinese Spinach (Amaranthus dubius L.) Cultivation under Saline Stress. Horticulturae, 9(9), 1056.	https://doi.org/10.3390/horticulturae9091056	Yes
Bryophytes	Marchantia	Marchantia polymorpha	L.	N/A	Titanium	28.6	Spherical	Polydisperse*	Methylene blue dye removal	Dadwal, A., Kumari, P., Nike, T., Chauhan, V., Kumar, R., Kaushal, D., ... & Kumar, M. (2024). Green Synthesis of Titanium dioxide Nanoparticles by utilizing Marchantia polymorpha and their Application in Methylene Blue Dye Removal. Catalysis Letters, 1-14.	https://doi.org/10.1007/s10562-024-04690-2	Yes
Bryophytes	Riccia	Riccia fluitans	L.	N/A	Copper	Undertemined	Undetermined	Undetermined	Antimicrobial activity	Ganga, G. (2021). Antimicrobial activity of copper and silver metal nanoparticles synthesized from Riccia fluitans. GSC Biological and Pharmaceutical Sciences, 16(1), 077-082.	https://doi.org/10.30574/gscbps.2021.16.1.0183	No
Bryophytes	Riccia	Riccia fluitans	L.	N/A	Silver	Undertemined	Undetermined	Undetermined	Antimicrobial activity	Ganga, G. (2021). Antimicrobial activity of copper and silver metal nanoparticles synthesized from Riccia fluitans. GSC Biological and Pharmaceutical Sciences, 16(1), 077-082.	https://doi.org/10.30574/gscbps.2021.16.1.0183	No
Bryophytes	Taxithelium	Taxithelium nepalense	(Schwägr.) Broth.	N/A	Gold	70	Spherical	Monodisperse*	Untested	Acharya, K., & Sarkar, J. (2014). Bryo-synthesis of gold nanoparticles. Int J Pharm Sci Rev Res, 29(1), 82-86.	-	Yes
Bryophytes	Anthoceros	Undetermined	L.	N/A	Silver	35	Cubical	Undetermined	Antibacterial activity	Kulkarni, A. P., Srivastava, A. A., Harpale, P. M., & Zunjarrao, R. S. (2011). Plant mediated synthesis of silver nanoparticles-tapping the unexploited sources.	-	Yes
Bryophytes	Marchantia	Undetermined	L.	N/A	Silver	30	Irregular	Undetermined	Antimicrobial activity	Fibriana, F., Amalia, A. V., Muntamah, S., Ulva, L., & Aryanti, S. (2020). Antimicrobial activities of green synthesized silver nanoparticles from Marchantia sp. extract: testing an alcohol-free hand sanitizer product formula. Journal of microbiology, biotechnology and food sciences, 9(6), 1034-1038.	https://doi.org/10.15414/jmbfs.2020.9.6.1034-1038	Yes
Tracheophyta_Pteridophytes	Acrostichum	Acrostichum aureum	L.	Leaves	Zinc	52.6	Spherical	Undetermined	Inseticidal activity	Roni, M., & Harilal, C. C. (2023). Biotoxicity of Acrostichum aureum L. synthesized zinc oxide nanoparticles against Aedes albopictus, and impact on predation efficiency of mosquito fish Gambusia affinis. Inorganic Chemistry Communications, 156, 111224.	https://doi.org/10.1016/j.inoche.2023.111224	Yes
Tracheophyta_Pteridophytes	Adiantum	Adiantum lunulatum	Burm. f.	Undisclosed	Silver	28	Spherical	Monodisperse*	Antibacterial activity	Chatterjee, A., Khatua, S., Acharya, K., & Sarkar, J. (2019). A green approach for the synthesis of antimicrobial bio-surfactant silver nanoparticles by using a fern. Dig. J. Nanomater. Biostruct, 14, 479-490.	-	Yes
Tracheophyta_Pteridophytes	Adiantum	Adiantum philippense	L.	Leaves	Gold	14	Cubical	Polydisperse*	Untested	Sant, D. G., Gujarathi, T. R., Harne, S. R., Ghosh, S., Kitture, R., Kale, S., ... & Pardesi, K. R. (2013). Adiantum philippense L. frond assisted rapid green synthesis of gold and silver nanoparticles. Journal of Nanoparticles, 2013(1), 182320.	-	Yes
Tracheophyta_Pteridophytes	Adiantum	Adiantum philippense	L.	Leaves	Silver	14	Cubical	Monodisperse*	Untested	Sant, D. G., Gujarathi, T. R., Harne, S. R., Ghosh, S., Kitture, R., Kale, S., ... & Pardesi, K. R. (2013). Adiantum philippense L. frond assisted rapid green synthesis of gold and silver nanoparticles. Journal of Nanoparticles, 2013(1), 182320.	-	Yes
Tracheophyta_Pteridophytes	Athyrium	Athyrium filix-femina	(L.) Roth	Reproductive structures	Silver	52	Undetermined	Undetermined	Mitodepressive activity	Soare, L. C., & Şuţan, N. A. (2018). Current trends in pteridophyte extracts: from plant to nanoparticles. Current advances in fern research, 329-357.	-	Yes
Tracheophyta_Pteridophytes	Azolla	Azolla microphylla	Kaulf.	Undisclosed	Gold	28.5	Spherical	Polydisperse*	Antioxidant activity	Kunjiappan, S., Chowdhury, R., & Bhattacharjee, C. (2014). A green chemistry approach for the synthesis and characterization of bioactive gold nanoparticles using Azolla microphylla methanol extract. Frontiers of Materials Science, 8, 123-135.	https://doi.org/10.1007/s11706-014-0246-8	Yes
Tracheophyta_Pteridophytes	Azolla	Azolla pinnata	R. Br.	Undisclosed	Silver	6.5	Spherical	Polydisperse	Untested	Korbekandi, H., Chitsazi, M. R., Asghari, G., Najafi, R. B., Badii, A., & Iravani, S. (2014). Green biosynthesis of silver nanoparticles using Azolla pinnata whole plant hydroalcoholic extract. Green Processing and Synthesis, 3(5), 365-373.	https://doi.org/10.1515/gps-2014-0042	Yes
Tracheophyta_Pteridophytes	Cyathea	Cyathea nilgirensis	Holttum	Undisclosed	Silver	59.5	Undetermined	Undetermined	Cytotoxic and phytotoxic potentials	Antonysamy Johnson, M. A., Amutha, S., Shibila, T., & Janakiraman, N. (2018). Green synthesis of silver nanoparticles using Cyathea nilgirensis Holttum and their cytotoxic and phytotoxic potentials. Particulate Science and Technology, 36(5), 578-582.	https://doi.org/10.1080/02726351.2016.1278292	Yes
Tracheophyta_Pteridophytes	Cyathea	Cyathea nilgiriensis	Holttum	Leaves	Silver	100	Hexagonal	Polydisperse*	Antimicrobial and anticancer activity	Pradheesh, G., Suresh, S., Suresh, J., & Alexramani, V. (2020). Antimicrobial and Anticancer Activity Studies on Green Synthesized Silver Oxide Nanoparticles from the Medicinal Plant Cyathea nilgiriensis Holttum. International Journal of Pharmaceutical Investigation, 10(2).	-	Yes
Tracheophyta_Pteridophytes	Dicranopteris	Dicranopteris linearis	(Burm. f.) Underw.	Leaves	Silver	50	Spherical	Monodisperse*	Mosquitocidal activity	Rajaganesh, R., Murugan, K., Panneerselvam, C., Jayashanthini, S., Roni, M., Suresh, U., ... & Benelli, G. (2016). Fern-synthesized silver nanocrystals: towards a new class of mosquito oviposition deterrents?. Research in Veterinary Science, 109, 40-51.	https://doi.org/10.1016/j.rvsc.2016.09.012	Yes
Tracheophyta_Pteridophytes	Diplazium	Diplazium esculentum	(Retz.) Sw.	Leaves	Silver	27.5	Spherical	Polydisperse	Photocatalytic and anticoagulative activity	Paul, B., Bhuyan, B., Purkayastha, D. D., & Dhar, S. S. (2015). Green synthesis of silver nanoparticles using dried biomass of Diplazium esculentum (retz.) sw. and studies of their photocatalytic and anticoagulative activities. Journal of Molecular Liquids, 212, 813-817.	https://doi.org/10.1016/j.molliq.2015.10.032	Yes
Tracheophyta_Pteridophytes	Dryopteris	Dryopteris cochleata	(Buch.-Ham. ex D. Don) C. Chr.	Stem	Silver	35	Spherical	Monodisperse*	Snake venom neutralization	Singh, P., Yasir, M., Khare, R., & Shrivastava, R. (2020). Green synthesis of silver nanoparticles using Indian male fern (Dryopteris Cochleata), operational parameters, characterization and bioactivity on Naja naja venom neutralization. Toxicology Research, 9(5), 706-713.	https://doi.org/10.1093/toxres/tfaa070	Yes
Tracheophyta_Pteridophytes	Dryopteris	Dryopteris manniana	(Hook.) C. Chr.	Leaves	Silver	Undertemined	Rhombohedral	Undetermined	Antimicrobial activity	Ejidike, I. P., Ijimdiya, R. U., Emmanuel-Akerele, H. A., Emmanuel, G. C., Ejidike, O. M., Bamigboye, M. O., ... & Awolope, R. O. (2023). BIOSYNTHESIS, CHARACTERIZATION, AND ANTIMICROBIAL ASSESSMENT OF METAL NANOPARTICLES FROM DRYOPTERIS MANNIANA (HOOK.) C. CHR LEAF EXTRACT. Bulletin of Pharmaceutical Sciences. Assiut, 46(1), 225-238.	https://doi.org/10.21608/bfsa.2023.300937	No
Tracheophyta_Pteridophytes	Dryopteris	Dryopteris manniana	(Hook.) C. Chr.	Leaves	Nickel	Undertemined	Teardrop	Undetermined	Antimicrobial activity	Ejidike, I. P., Ijimdiya, R. U., Emmanuel-Akerele, H. A., Emmanuel, G. C., Ejidike, O. M., Bamigboye, M. O., ... & Awolope, R. O. (2023). BIOSYNTHESIS, CHARACTERIZATION, AND ANTIMICROBIAL ASSESSMENT OF METAL NANOPARTICLES FROM DRYOPTERIS MANNIANA (HOOK.) C. CHR LEAF EXTRACT. Bulletin of Pharmaceutical Sciences. Assiut, 46(1), 225-238.	https://doi.org/10.21608/bfsa.2023.300937	No
Tracheophyta_Pteridophytes	Dryopteris	Dryopteris manniana	(Hook.) C. Chr.	Leaves	Manganese	Undertemined	Spherical	Undetermined	Antimicrobial activity	Ejidike, I. P., Ijimdiya, R. U., Emmanuel-Akerele, H. A., Emmanuel, G. C., Ejidike, O. M., Bamigboye, M. O., ... & Awolope, R. O. (2023). BIOSYNTHESIS, CHARACTERIZATION, AND ANTIMICROBIAL ASSESSMENT OF METAL NANOPARTICLES FROM DRYOPTERIS MANNIANA (HOOK.) C. CHR LEAF EXTRACT. Bulletin of Pharmaceutical Sciences. Assiut, 46(1), 225-238.	https://doi.org/10.21608/bfsa.2023.300937	No
Tracheophyta_Pteridophytes	Dryopteris	Dryopteris manniana	(Hook.) C. Chr.	Leaves	Copper	Undertemined	Triangular	Undetermined	Antimicrobial activity	Ejidike, I. P., Ijimdiya, R. U., Emmanuel-Akerele, H. A., Emmanuel, G. C., Ejidike, O. M., Bamigboye, M. O., ... & Awolope, R. O. (2023). BIOSYNTHESIS, CHARACTERIZATION, AND ANTIMICROBIAL ASSESSMENT OF METAL NANOPARTICLES FROM DRYOPTERIS MANNIANA (HOOK.) C. CHR LEAF EXTRACT. Bulletin of Pharmaceutical Sciences. Assiut, 46(1), 225-238.	https://doi.org/10.21608/bfsa.2023.300937	No
Tracheophyta_Pteridophytes	Equisetum	Equisetum arvense	L.	Undisclosed	Silver	Undertemined	Spherical	Undetermined	Cytotoxicity, antidiabetic, antioxidant and antibacterial activity	Das, G., Patra, J. K., & Shin, H. S. (2020). Biosynthesis, and potential effect of fern mediated biocompatible silver nanoparticles by cytotoxicity, antidiabetic, antioxidant and antibacterial, studies. Materials Science and Engineering: C, 114, 111011.	https://doi.org/10.1016/j.msec.2020.111011	No
Tracheophyta_Pteridophytes	Equisetum	Equisetum diffusum	D. Don	Leaves	Silver	62.6	Spherical	Undetermined	Colorimetric sensor and antimicrobial activity	Jabbar, A., Abbas, A., Assad, N., Naeem-ul-Hassan, M., Alhazmi, H. A., Najmi, A., ... & Amin, H. M. (2023). A highly selective Hg 2+ colorimetric sensor and antimicrobial agent based on green synthesized silver nanoparticles using Equisetum diffusum extract. RSC advances, 13(41), 28666-28675.	https://doi.org/10.1039/D3RA05070J	Yes
Tracheophyta_Pteridophytes	Gleichenia	Gleichenia Pectinata	(Willd.) C. Presl	Undisclosed	Silver	7.51	Spherical	Polydisperse	Antimicrobial activity	Femi-Adepoju, A. G., Dada, A. O., Otun, K. O., Adepoju, A. O., & Fatoba, O. P. (2019). Green synthesis of silver nanoparticles using terrestrial fern (Gleichenia Pectinata (Willd.) C. Presl.): characterization and antimicrobial studies. Heliyon, 5(4).	https://doi.org/10.1016/j.heliyon.2019. e01543	Yes
Tracheophyta_Pteridophytes	Marsilea	Marsilea quadrifolia	L.	Undisclosed	Gold	28.5	Spherical	Monodisperse	Antidiabetic activity	Chowdhury, A., Kunjiappan, S., Bhattacharjee, C., Somasundaram, B., & Panneerselvam, T. (2017). Biogenic synthesis of Marsilea quadrifolia gold nanoparticles: a study of improved glucose utilization efficiency on 3T3-L1 adipocytes. In Vitro Cellular & Developmental Biology-Animal, 53, 483-493.	https://doi.org/10.1007/s11626-017-0136-3	Yes
Tracheophyta_Pteridophytes	Microsorum	Microsorum pteropus	(Blume) Copel.	Undisclosed	Silver	Undertemined	Undetermined	Undetermined	Antioxidant activity	Chick, C. N., Misawa-Suzuki, T., Suzuki, Y., & Usuki, T. (2020). Preparation and antioxidant study of silver nanoparticles of Microsorum pteropus methanol extract. Bioorganic & Medicinal Chemistry Letters, 30(22), 127526.	https://doi.org/10.1016/j.bmcl.2020.127526	No
Tracheophyta_Pteridophytes	Nephrolepis	Nephrolepis exaltata	L.	Leaves	Silver	24.76	Spherical	Polydisperse	Antibacterial activity	Bhor, G., Maskare, S., Hinge, S., Singh, L., & Nalawade, A. (2014) Synthesis of silver nanoparticles by using leaflet extract of Nephrolepis exaltata L and evaluation of antibacterial activity against human and plant pathogenic bacteria. Asian Journal of Pharmaceutical Technology & Innovation, 2(7), p. 6.	-	Yes
Tracheophyta_Pteridophytes	Nephrolepis	Nephrolepis biserrata	(Sw.) Schott	Leaves	Ruthenium	25.96	Hexagonal	Monodisperse	Antifungal and antioxidant activity	Gupta, P. K., Ranganath, K. V., Dubey, N. K., & Mishra, L. (2019). Green synthesis, characterization and biological activity of synthesized ruthenium nanoparticles using fishtail fern, sago palm, rosy periwinkle and holy basil. Current Science, 117(8), 1308-1317.	-	Yes
Tracheophyta_Pteridophytes	Odontosoria	Odontosoria chinensis	(L.) J. Sm.	Undisclosed	Silver	35.25	Spherical	Undetermined	Toxicity, anti-diabetic and anti-inflammatory activity	Antonysamy Johnson, M. A., Shibila, T., Amutha, S., Menezes, I. R., da Costa, J. G., Sampaio, N. F., & Coutinho, H. D. (2020). Synthesis of silver nanoparticles using Odontosoria chinensis (L.) J. Sm. and evaluation of their biological potentials. Pharmaceuticals, 13(4), 66.	https://doi.org/10.3390/ph13040066	Yes
Tracheophyta_Pteridophytes	Polystichum	Polystichum squarrosum	(D. Don) Fée	Leaves	Zinc	38	Hexagonal	Monodisperse	Anti‑oxidant, anti‑diabetic activities and industrial waste water treatment	Sodhi, R. S., Singh, P. P., Lal, B., Joshi, S. K., Kumar, R., Singh, Y., & Kaushal, S. (2024). Biogenic synthesis of ZnO nanoparticles using Polystichum squarrosum extract and its applications as anti-oxidant, anti-diabetic agent and industrial waste water treatment. Emergent Materials, 7(1), 285-298.	https://doi.org/10.1007/s42247-023-00589-7	Yes
Tracheophyta_Pteridophytes	Pteridium	Pteridium aquilinum	(L.) Kuhn	Undisclosed	Silver	50	Spherical	Undetermined	Mosquitocidal and antiplasmodial activity	Panneerselvam, C., Murugan, K., Roni, M., Aziz, A. T., Suresh, U., Rajaganesh, R., ... & Benelli, G. (2016). Fern-synthesized nanoparticles in the fight against malaria: LC/MS analysis of Pteridium aquilinum leaf extract and biosynthesis of silver nanoparticles with high mosquitocidal and antiplasmodial activity. Parasitology Research, 115, 997-1013.	https://doi.org/10.1007/s00436-015-4828-x	Yes
Tracheophyta_Pteridophytes	Pteris	Pteris tripartita	Sw.	Leaves	Silver	32	Hexagonal	Undetermined	Antioxidant, anti-inflammatory, and antimicrobial activity	Nagalingam, M., Kalpana, V. N., & Panneerselvam, A. (2018). Biosynthesis, characterization, and evaluation of bioactivities of leaf extract-mediated biocompatible gold nanoparticles from Alternanthera bettzickiana. Biotechnology Reports, 19, e00268.	https://doi.org/10.2147/IJN.S108208	Yes
Tracheophyta_Pteridophytes	Salvinia	Salvinia minima	Baker	Undisclosed	Lead	17.2	Spherical	Undetermined	Untested	Castro-Longoria, E., Trejo-Guillén, K., Vilchis-Nestor, A. R., Avalos-Borja, M., Andrade-Canto, S. B., Leal-Alvarado, D. A., & Santamaría, J. M. (2014). Biosynthesis of lead nanoparticles by the aquatic water fern, Salvinia minima Baker, when exposed to high lead concentration. Colloids and Surfaces B: Biointerfaces, 114, 277-283.	https://doi.org/10.1016/j.colsurfb.2013.09.050	Yes
Tracheophyta_Pteridophytes	Salvinia	Salvinia minima	Baker	Undisclosed	Lead	53.7	Elongated	Undetermined	Untested	Castro-Longoria, E., Trejo-Guillén, K., Vilchis-Nestor, A. R., Avalos-Borja, M., Andrade-Canto, S. B., Leal-Alvarado, D. A., & Santamaría, J. M. (2014). Biosynthesis of lead nanoparticles by the aquatic water fern, Salvinia minima Baker, when exposed to high lead concentration. Colloids and Surfaces B: Biointerfaces, 114, 277-283.	https://doi.org/10.1016/j.colsurfb.2013.09.050	Yes
Tracheophyta_Pteridophytes	Salvinia	Salvinia molesta	D.S. Mitch.	Leaves	Silver	12.46	Spherical	Monodisperse	Antimicrobial activity	Verma, D. K., Hasan, S. H., & Banik, R. M. (2016). Photo-catalyzed and phyto-mediated rapid green synthesis of silver nanoparticles using herbal extract of Salvinia molesta and its antimicrobial efficacy. Journal of photochemistry and photobiology B: biology, 155, 51-59.	https://doi.org/10.1016/j.jphotobiol.2015.12.008	Yes
Tracheophyta_Pteridophytes	Selaginella	Selaginella bryopteris	(L.) Baker	Leaves	Silver	50	Spherical	Polydisperse	Antimicrobial activity	Yadav, V., Kapoor, N., & Ghorai, S. M. (2020). Green Synthesis of Silver Nanoparticles from Aqueous Leaf Extract of. Current Bioactive Compounds, 16(4), 449-459.	https://doi.org/10.2174/1573407215666181122121039	Yes
Tracheophyta_Pteridophytes	Selaginella	Selaginella bryopteris	(L.) Baker	Leaves	Silver	7.5	Spherical	Monodisperse	Antimicrobial, anticoagulant and antiplatelet activities	Dakshayani, S. S., Marulasiddeshwara, M. B., Kumar, S., Golla, R., Devaraja, S. R. H. K., & Hosamani, R. (2019). Antimicrobial, anticoagulant and antiplatelet activities of green synthesized silver nanoparticles using Selaginella (Sanjeevini) plant extract. International journal of biological macromolecules, 131, 787-797.	https://doi.org/10.1016/j.ijbiomac.2019.01.222	Yes
Tracheophyta_Pteridophytes	Selaginella	Selaginella convolute	(Arn.) Spring	Leaves	Zinc	40	Spherical	Undetermined	Muscle relaxant activity	Xu, K., Yan, H., Cao, M., & Shao, X. (2020). Selaginella convolute extract mediated synthesis of ZnO NPs for pain management in emerging nursing care. Journal of Photochemistry and Photobiology B: Biology, 202, 111700.	https://doi.org/10.1016/j.jphotobiol.2019.111700	Yes
Tracheophyta_Pteridophytes	Selaginella	Selaginella myosurus	(Sw.) Alston	Undisclosed	Silver	58.81	Spherical	Undetermined	Anti-inflammatory activity	Kedi, P. B. E., Meva, F. E. A., Kotsedi, L., Nguemfo, E. L., Zangueu, C. B., Ntoumba, A. A., ... & Maaza, M. (2018). Eco-friendly synthesis, characterization, in vitro and in vivo anti-inflammatory activity of silver nanoparticle-mediated Selaginella myosurus aqueous extract. International journal of nanomedicine, 8537-8548.	https://doi.org/10.2147/IJN.S174530	Yes
Tracheophyta_Pteridophytes	Azolla	Undetermined	Lam.	Undisclosed	Gold	11	Spherical	Undetermined	Untested	Jha, A. K., & Prasad, K. (2016). Aquatic fern (Azolla sp.) assisted synthesis of gold nanoparticles. International Journal of Nanoscience, 15(01n02), 1650008.	https://doi.org/10.1142/S0219581X16500083	Yes
Tracheophyta_Gymnosperms	Abies	Abies spectabilis	(D. Don) Mirb.	Undisclosed	Gold	108.6	Spherical	Undetermined	Anticancer activity	Wu, T., Duan, X., Hu, C., Wu, C., Chen, X., Huang, J., ... & Cui, S. (2019). Synthesis and characterization of gold nanoparticles from Abies spectabilis extract and its anticancer activity on bladder cancer T24 cells. Artificial cells, nanomedicine, and biotechnology, 47(1), 512-523.	https://doi.org/10.1080/21691401.2018.1560305	No
Tracheophyta_Gymnosperms	Amentotaxus	Amentotaxus assamica	D.K. Ferguson	Stem	Silver	39.41	Spherical	Undetermined	Antibacterial activity	Bharali, P., Das, S., Bhandari, N., Das, A. K., & Kalta, M. C. (2019). Sunlight induced biosynthesis of silver nanoparticle from the bark extract of Amentotaxus assamica DK Ferguson and its antibacterial activity against Escherichia coli and Staphylococcus aureus. IET nanobiotechnology, 13(1), 18-22.	https://doi.org/10.1049/iet-nbt.2018.5036	Yes
Tracheophyta_Gymnosperms	Amentotaxus	Amentotaxus assamica	D.K. Ferguson	Stem	Silver	39.41	Spherical	Undetermined	Antibacterial activity	Bharali, P., Das, S., Bhandari, N., Das, A. K., & Kalta, M. C. (2019). Sunlight induced biosynthesis of silver nanoparticle from the bark extract of Amentotaxus assamica DK Ferguson and its antibacterial activity against Escherichia coli and Staphylococcus aureus. IET nanobiotechnology, 13(1), 18-22.	https://doi.org/10.1049/iet-nbt.2018.5036	Yes
Tracheophyta_Gymnosperms	Araucaria	Araucaria heterophylla	(Salisb.) Franco	Stem	Silver	25	Undetermined	Undetermined	Nanotoxicity effects	Samrot, A. V., SaiPriya, C., Lavanya Agnes Angalene, J., Roshini, S. M., Jane Cypriyana, P. J., Saigeetha, S., ... & Suresh Kumar, S. (2019). Evaluation of nanotoxicity of Araucaria heterophylla gum derived green synthesized silver nanoparticles on Eudrilus eugeniae and Danio rerio. Journal of Cluster Science, 30, 1017-1024.	https://doi.org/10.1007/s10876-019-01561-4	Yes
Tracheophyta_Gymnosperms	Araucaria	Araucaria heterophylla	(Salisb.) Franco	Undisclosed	Silver	30	Spherical	Undetermined	Antimicrobial, anticancer and heavy metal removel	Samrot, A. V., Angalene, J. L. A., Roshini, S. M., Raji, P., Stefi, S. M., Preethi, R., ... & Madankumar, A. (2019). Bioactivity and heavy metal removal using plant gum mediated green synthesized silver nanoparticles. Journal of Cluster Science, 30, 1599-1610.	https://doi.org/10.1007/s10876-019-01602-y	Yes
Tracheophyta_Gymnosperms	Cupressus	Cupressus goveniana	Gordon	Leaves	Silver	Undertemined	Undetermined	Undetermined	Untested	Hernández, L. G., Islas, D. A., Guerrero, M. F., Ortega, P. R., & Lechuga, L. G. (2016). Use of extract of Cupressus goveniana for synthesis and stabilization of nanoparticles silver. In TMS 2015 144 th Annual Meeting & Exhibition: Supplemental Proceedings (pp. 1105-1112). Springer International Publishing.	https://doi.org/10.1007/978-3-319-48127-2_134	No
Tracheophyta_Gymnosperms	Cupressus	Cupressus sempervirens	L.	Reproductive structures	Silver	18.37	Spherical	Monodisperse*	Electrochemical and antioxidant activities	Turunc, E., Kahraman, O., & Binzet, R. (2021). Green synthesis of silver nanoparticles using pollen extract: Characterization, assessment of their electrochemical and antioxidant activities. Analytical Biochemistry, 621, 114123.	https://doi.org/10.1016/j.ab.2021.114123	Yes
Tracheophyta_Gymnosperms	Cupressus	Cupressus sempervirens	L.	Leaves	Silver	45	Irregular	Undetermined	Untested	Ebrahiminezhad, A., Taghizadeh, S., & Ghasemi, Y. (2017). Green synthesis of silver nanoparticles using Mediterranean Cypress (Cupressus sempervirens) leaf extract. American Journal of Biochemistry and Biotechnology.	https://doi.org/10.3844/ajbbsp.2017.1.6	Yes
Tracheophyta_Gymnosperms	Cupressus	Cupressus torulosa	D. Don ex Lamb.	Leaves	Silver	Undertemined	Spherical	Monodisperse	Antibacterial activity	Rajput, K., Bhatt, A., & Agrawal, P. K. (2016). Plant mediated biosynthesis, characterization and application of silver nanoparticles by leaves extract of cupressus torulosa. Int. J. Adv. Res, 4, 1199-1207.	https://doi.org/10.21474/IJAR01/983	No
Tracheophyta_Gymnosperms	Cycas	Cycas circinalis	L.	Leaves	Silver	43	Spherical	Undetermined	Untested	Johnson, I., & Prabu, H. J. (2015). Green synthesis and characterization of silver nanoparticles by leaf extracts of Cycas circinalis, Ficus amplissima, Commelina benghalensis and Lippia nodiflora. International Nano Letters, 5(1), 43-51.	https://doi.org/10.1007/s40089-014-0136-1	Yes
Tracheophyta_Gymnosperms	Cycas	Cycas pschannae	R.C.Srivast. & L.J.Singh	Leaves	Zinc	250	Elongated	Undetermined	Photocatalytic, antioxidant, and anticancer activities	Sudha, K. G., Ali, S., Karunakaran, G., Kowsalya, M., Kolesnikov, E., & Rajeshkumar, M. P. (2020). Eco‐friendly synthesis of ZnO nanorods using Cycas pschannae plant extract with excellent photocatalytic, antioxidant, and anticancer nanomedicine for lung cancer treatment. Applied Organometallic Chemistry, 34(4), e5511.	https://doi.org/10.1002/aoc.5511	No
Tracheophyta_Gymnosperms	Cycas	Cycas revoluta	Thunb.	Leaves	Ruthenium	26.53	Spherical	Monodisperse	Antifungal and antioxidant activity	Gupta, P. K., Ranganath, K. V., Dubey, N. K., & Mishra, L. (2019). Green synthesis, characterization and biological activity of synthesized ruthenium nanoparticles using fishtail fern, sago palm, rosy periwinkle and holy basil. Current Science, 117(8), 1308-1317.	-	Yes
Tracheophyta_Gymnosperms	Ephedra	Ephedra procera	C. A. Mey.	Undisclosed	Silver	20.4	Spherical	Monodisperse	Cytotoxic, antimicrobial and antioxidant activities	Nasar, M. Q., Khalil, A. T., Ali, M., Shah, M., Ayaz, M., & Shinwari, Z. K. (2019). Phytochemical analysis, Ephedra Procera CA Mey. Mediated green synthesis of silver nanoparticles, their cytotoxic and antimicrobial potentials. Medicina, 55(7), 369.	https://doi.org/10.3390/medicina55070369	Yes
Tracheophyta_Gymnosperms	Ephedra	Ephedra sinica	Stapf	Stem	Gold	35.04	Spherical	Polydisperse	Anti-neuroinflammatory activity	Park, S. Y., Yi, E. H., Kim, Y., & Park, G. (2019). Anti-neuroinflammatory effects of Ephedra sinica Stapf extract-capped gold nanoparticles in microglia. International Journal of Nanomedicine, 2861-2877.	https://doi.org/10.2147/IJN.S195218	Yes
Tracheophyta_Gymnosperms	Ginkgo	Ginkgo biloba	L.	Leaves	Silver	14.14	Spherical	Monodisperse*	Antibacterial and catalytic activities	Huang, L., Sun, Y., Mahmud, S., & Liu, H. (2020). Biological and environmental applications of silver nanoparticles synthesized using the aqueous extract of Ginkgo biloba leaf. Journal of Inorganic and Organometallic Polymers and Materials, 30, 1653-1668.	https://doi.org/10.1007/s10904-019-01313-x	Yes
Tracheophyta_Gymnosperms	Ginkgo	Ginkgo biloba	L.	Leaves	Copper	17.5	Spherical	Undetermined	Catalytic activity	Nasrollahzadeh, M., & Sajadi, S. M. (2015). Green synthesis of copper nanoparticles using Ginkgo biloba L. leaf extract and their catalytic activity for the Huisgen [3+ 2] cycloaddition of azides and alkynes at room temperature. Journal of Colloid and Interface Science, 457, 141-147.	https://doi.org/10.1016/j.jcis.2015.07.004	Yes
Tracheophyta_Gymnosperms	Ginkgo	Ginkgo biloba	L.	Leaves	Silver	13	Spherical	Monodisperse	Antimicrobial activity	Ren, Y. Y., Yang, H., Wang, T., & Wang, C. (2016). Green synthesis and antimicrobial activity of monodisperse silver nanoparticles synthesized using Ginkgo Biloba leaf extract. Physics Letters A, 380(45), 3773-3777.	https://doi.org/10.1016/j.physleta.2016.09.029	Yes
Tracheophyta_Gymnosperms	Ginkgo	Ginkgo biloba	L.	Leaves	Silver	40.2	Spherical	Monodisperse	Anticancer activity	Xu, Z., Feng, Q., Wang, M., Zhao, H., Lin, Y., & Zhou, S. (2020). Green biosynthesized silver nanoparticles with aqueous extracts of ginkgo biloba induce apoptosis via mitochondrial pathway in cervical cancer cells. Frontiers in oncology, 10, 575415.	https://doi.org/10.3389/fonc.2020.575415	Yes
Tracheophyta_Gymnosperms	Ginkgo	Ginkgo biloba	L.	Leaves	Gold	25	Spherical	Monodisperse	Untested	Zha, J., Dong, C., Wang, X., Zhang, X., Xiao, X., & Yang, X. (2017). Green synthesis and characterization of monodisperse gold nanoparticles using Ginkgo Biloba leaf extract. Optik, 144, 511-521.	https://doi.org/10.1016/j.ijleo.2017.06.088	Yes
Tracheophyta_Gymnosperms	Ginkgo	Ginkgo biloba	L.	Leaves	Gold	18.95	Spherical	Monodisperse*	Decolorization of Azo-Dyes and Fluorescent Detection of Cr(VI)	Liu, Y., Huang, L., Mahmud, S., & Liu, H. (2020). Gold nanoparticles biosynthesized using Ginkgo biloba leaf aqueous extract for the decolorization of azo-dyes and fluorescent detection of Cr (VI). Journal of Cluster Science, 31(2), 549-560.	https://doi.org/10.1007/s10876-019-01673-x	Yes
Tracheophyta_Gymnosperms	Ginkgo	Ginkgo biloba	L.	Leaves	Silver	8.5	Spherical	Monodisperse*	Antibacterial and cytotoxic activities	Ni, Q., Zhu, T., Wang, W., Guo, D., Li, Y., Chen, T., & Zhang, X. (2024). Green Synthesis of Narrow-Size Silver Nanoparticles Using Ginkgo biloba Leaves: Condition Optimization, Characterization, and Antibacterial and Cytotoxic Activities. International Journal of Molecular Sciences, 25(3), 1913.	https://doi.org/10.3390/ijms25031913	Yes
Tracheophyta_Gymnosperms	Ginkgo	Ginkgo biloba	L.	Leaves	Cupper-Iron	Undertemined	Spherical	Undetermined	Removal of Cr(VI)	Lu, H., Zhu, F., Xu, H., Liu, J., & Wu, Y. (2023). Insights of mechanism into enhanced removal of Cr (VI) by Ginkgo biloba leaves synthesized bimetallic nano-zero-valent iron/copper. Colloids and Surfaces A: Physicochemical and Engineering Aspects, 675, 132094.	https://doi.org/10.1016/j.colsurfa.2023.132094	No
Tracheophyta_Gymnosperms	Gnetum	Gnetum bucholzianum	Engl.	Leaves	Silver	67.4	Undetermined	Undetermined	Antibacterial activity	Meva, F. E. A., Ebongue, C. O., Fannang, S. V., Segnou, M. L., Ntoumba, A. A., Kedi, P. B. E., ... & Mpondo, E. A. M. (2017). Natural substances for the synthesis of silver nanoparticles against Escherichia coli: The case of Megaphrynium macrostachyum (Marantaceae), Corchorus olitorus (Tiliaceae), Ricinodendron heudelotii (Euphorbiaceae), Gnetum bucholzianum (Gnetaceae), and Ipomoea batatas (Conv…	https://doi.org/10.1155/2017/6834726	Yes
Tracheophyta_Gymnosperms	Juniperus	Juniperus chinensis	L.	Leaves	Silver	21.5	Irregular	Undetermined	Antibacterial activity	Al-Dhafri, K., & Ching, C. L. (2019). Phyto-synthesis of silver nanoparticles and its bioactivity response towards nosocomial bacterial pathogens. Biocatalysis and agricultural biotechnology, 18, 101075.	https://doi.org/10.1016/j.bcab.2019.101075	Yes
Tracheophyta_Gymnosperms	Juniperus	Juniperus communis	L.	Reproductive structures	Gold	30	Triangular	Undetermined	Untested	Mariychuk, R., Fejer, J., Porubska, J., Grishchenko, L. M., & Lisnyak, V. V. (2020). Green synthesis and characterization of gold triangular nanoprisms using extract of Juniperus communis L. Applied Nanoscience, 10(8), 2835-2841.	https://doi.org/10.1007/s13204-019-00990-x	Yes
Tracheophyta_Gymnosperms	Juniperus	Juniperus procera	Hochst. ex Endl.	Leaves	Silver	60	Spherical	Undetermined	Cellular proliferation/cytotoxicity and antimicrobial activities	Ibrahim, E. H., Kilany, M., Ghramh, H. A., Khan, K. A., & ul Islam, S. (2019). Cellular proliferation/cytotoxicity and antimicrobial potentials of green synthesized silver nanoparticles (AgNPs) using Juniperus procera. Saudi Journal of Biological Sciences, 26(7), 1689-1694.	https://doi.org/10.1016/j.sjbs.2018.08.014	Yes
Tracheophyta_Gymnosperms	Picea	Picea abies	L.	Stem	Silver	44	Spherical	Monodisperse*	Antibacterial and antioxidant activities	Tanase, C., Berta, L., Coman, N. A., Roșca, I., Man, A., Toma, F., ... & Mare, A. (2019). Antibacterial and antioxidant potential of silver nanoparticles biosynthesized using the spruce bark extract. Nanomaterials, 9(11), 1541.	https://doi.org/10.3390/nano9111541	Yes
Tracheophyta_Gymnosperms	Pinus	Pinus densiflora	Siebold & Zucc.	Reproductive structures	Silver	55	Oval	Polydisperse	Antibacterial activity	Velmurugan, P., Park, J. H., Lee, S. M., Jang, J. S., Lee, K. J., Han, S. S., ... & Oh, B. T. (2015). Synthesis and characterization of nanosilver with antibacterial properties using Pinus densiflora young cone extract. Journal of Photochemistry and Photobiology B: Biology, 147, 63-68.	https://doi.org/10.1016/j.jphotobiol.2015.03.008	Yes
Tracheophyta_Gymnosperms	Pinus	Pinus eldarica	Medw.	Stem	Silver	25	Spherical	Undetermined	Untested	Iravani, S., & Zolfaghari, B. (2013). Green synthesis of silver nanoparticles using Pinus eldarica bark extract. BioMed research international, 2013(1), 639725.	http://dx.doi.org/10.1155/2013/639725	Yes
Tracheophyta_Gymnosperms	Pinus	Pinus eldarica	Medw.	Leaves	Iron	18	Spherical	Monodisperse*	Untested	Kheshtzar, R., Berenjian, A., Taghizadeh, S. M., Ghasemi, Y., Asad, A. G., & Ebrahiminezhad, A. (2019). Optimization of reaction parameters for the green synthesis of zero valent iron nanoparticles using pine tree needles. Green Processing and Synthesis, 8(1), 846-855.	https://doi.org/10.1515/gps-2019-0055	Yes
Tracheophyta_Gymnosperms	Pinus	Pinus kesiya	Royle ex Gordon	Reproductive structures	Gold	Undertemined	Undetermined	Undetermined	Antifungal activity	Fernando, S. I. D., Judan-Cruz, K. G., & Guia, A. D. (2017). Biologically synthesized gold nanoparticles (AuNP) using pine (Pinus kesiya) pollen extract show antifungal activity against Candida albicans.	-	No
Tracheophyta_Gymnosperms	Pinus	Pinus merkusii	Jungh. & de Vriese	Reproductive structures	Silver	15.5	Spherical	Polydisperse*	Untested	Azkiya, N. I., Masruri, M., & Ulfa, S. M. (2018). Green synthesis of silver nanoparticles using extract of Pinus merkusii Jungh & De Vriese cone flower. In IOP Conference Series: Materials Science and Engineering (Vol. 299, No. 1, p. 012070). IOP Publishing.	https://doi.org/10.1088/1757-899X/299/1/012070	Yes
Tracheophyta_Gymnosperms	Pinus	Pinus merkusii	Jungh. & de Vriese	Reproductive structures	Copper	27.5	Undetermined	Undetermined	Antibacterial activity	Masruri, M., Pangestin, D. N., Ulfa, S. M., Riyanto, S., Srihardyastutie, A., & Rahman, M. F. (2018). A potent Staphylococcus aureus growth inhibitor of a dried flower extract of Pinus merkusii Jungh & De Vriese and copper nanoparticle. In IOP Conference Series: Materials Science and Engineering (Vol. 299, No. 1, p. 012072). IOP Publishing.	https://doi.org/10.1088/1757-899X/299/1/012072	Yes
Tracheophyta_Gymnosperms	Pinus	Pinus roxburghii	Sarg.	Leaves	Silver	80	Spherical	Undetermined	Anticancer activity	Kumari, R., Saini, A. K., Kumar, A., & Saini, R. V. (2020). Apoptosis induction in lung and prostate cancer cells through silver nanoparticles synthesized from Pinus roxburghii bioactive fraction. JBIC Journal of Biological Inorganic Chemistry, 25, 23-37.	https://doi.org/10.1007/s00775-019-01729-3	Yes
Tracheophyta_Gymnosperms	Pinus	Pinus thunbergii	Parl.	Reproductive structures	Silver	35	Triangular	Undetermined	Antibacterial activity	Velmurugan, P., Lee, S. M., Iydroose, M., Lee, K. J., & Oh, B. T. (2013). Pine cone-mediated green synthesis of silver nanoparticles and their antibacterial activity against agricultural pathogens. Applied microbiology and biotechnology, 97, 361-368.	https://doi.org/10.1007/s00253-012-3892-8	Yes
Tracheophyta_Gymnosperms	Pinus	Pinus wallichiana	A.B. Jacks.	Stem	Silver	20	Spherical	Undetermined	Antipyretic, antibacterial and antioxidant activities	Khan, N., Khan, I., Nadhman, A., Azam, S., Ullah, I., Ahmad, F., & Khan, H. A. (2020). Pinus wallichiana-synthesized silver nanoparticles as biomedical agents: in-vitro and in-vivo approach. Green Chemistry Letters and Reviews, 13(2), 69-82.	https://doi.org/10.1080/17518253.2020.1733105	Yes
Tracheophyta_Gymnosperms	Taxus	Taxus baccata	L.	Reproductive structures	Gold	20	Irregular	Monodisperse	Anticancer activity	Kajani, A. A., Bordbar, A. K., Esfahani, S. H. Z., & Razmjou, A. (2016). Gold nanoparticles as potent anticancer agent: green synthesis, characterization, and in vitro study. RSC advances, 6(68), 63973-63983.	https://doi.org/10.1039/C6RA09050H	Yes
Tracheophyta_Gymnosperms	Taxus	Taxus baccata	L.	Leaves	Zinc	20	Hexagonal	Undetermined	Antibacterial and anticancer activity	Sarli, S., & Ghasemi, N. (2020). Optimization of biosynthesized Zn nanoparticles by poisonous Taxus baccata leaves extract and evaluation of their effect on the bacterias and MCF-7 cancer cells. Eurasian Chem. Commun, 2, 302-318.	-	Yes
Tracheophyta_Gymnosperms	Taxus	Taxus yunnanensis	W.C. Cheng & L.K. Fu	Undisclosed	Silver	16.8	Spherical	Undetermined	Antibacterial and cytotoxicity activity	Xia, Q. H., Ma, Y. J., & Wang, J. W. (2016). Biosynthesis of silver nanoparticles using Taxus yunnanensis callus and their antibacterial activity and cytotoxicity in human cancer cells. Nanomaterials, 6(9), 160.	https://doi.org/10.3390/nano6090160	Yes
Tracheophyta_Gymnosperms	Thuja	Thuja occidentalis	L.	Leaves	Silver	12.7	Cubical	Monodisperse*	Antibacterial and anticancer activity	Barua, S., Banerjee, P. P., Sadhu, A., Sengupta, A., Chatterjee, S., Sarkar, S., ... & Karak, N. (2017). Silver nanoparticles as antibacterial and anticancer materials against human breast, cervical and oral cancer cells. Journal of nanoscience and nanotechnology, 17(2), 968-976.	https://doi.org/10.1166/jnn.2017.12636	Yes
Tracheophyta_Gymnosperms	Thuja	Thuja occidentalis	L.	Leaves	Silver	9.8	Undetermined	Undetermined	Antibacterial and anticancer activity	Barua, S., Konwarh, R., Bhattacharya, S. S., Das, P., Devi, K. S. P., Maiti, T. K., ... & Karak, N. (2013). Non-hazardous anticancerous and antibacterial colloidal ‘green’silver nanoparticles. Colloids and Surfaces B: Biointerfaces, 105, 37-42.	https://doi.org/10.1016/j.colsurfb.2012.12.015	Yes
Tracheophyta_Gymnosperms	Thuja	Thuja occidentalis	L.	Undisclosed	Silver	122.8	Spherical	Polydisperse	Anticancer activity	Das, S., Das, J., Samadder, A., Bhattacharyya, S. S., Das, D., & Khuda-Bukhsh, A. R. (2013). Biosynthesized silver nanoparticles by ethanolic extracts of Phytolacca decandra, Gelsemium sempervirens, Hydrastis canadensis and Thuja occidentalis induce differential cytotoxicity through G2/M arrest in A375 cells. Colloids and Surfaces B: Biointerfaces, 101, 325-336.	https://doi.org/10.1016/j.colsurfb.2012.07.008	No
Tracheophyta_Gymnosperms	Thuja	Thuja occidentalis	L.	Leaves	Silver	30	Spherical	Polydisperse	Antibacterial and antimycotic activity	Kanawaria, S. K., Sankhla, A., Jatav, P. K., Yadav, R. S., Verma, K. S., Velraj, P., ... & Kothari, S. L. (2018). Rapid biosynthesis and characterization of silver nanoparticles: an assessment of antibacterial and antimycotic activity. Applied Physics A, 124, 1-10.	https://doi.org/10.1007/s00339-018-1701-7	Yes
Tracheophyta_Gymnosperms	Thuja	Thuja occidentalis	L.	Leaves	Silver	10.5	Undetermined	Monodisperse*	Antibacterial and anticancer activity	Barua, S., Konwarh, R., Bhattacharya, S. S., Das, P., Devi, K. S. P., Maiti, T. K., ... & Karak, N. (2013). Non-hazardous anticancerous and antibacterial colloidal ‘green’silver nanoparticles. Colloids and Surfaces B: Biointerfaces, 105, 37-42.	http://dx.doi.org/10.1016/j.colsurfb.2012.12.015	Yes
Tracheophyta_Gymnosperms	Thuja	Thuja occidentalis	L.	Leaves	Silver	Undertemined	Undetermined	Undetermined	Larvicial activity	Riat, A. K., Geyi, D., Rafi, M., & Kaur, G. (2018). Efficacy of Thuja occidentalis plant mediated synthesis of Silver nanoparticles against Culex quinquefasciatus Larvae. Research Journal of Pharmacy and Technology, 11(11), 4981-4986.	https://doi.org/10.5958/0974-360X.2018.00908.3	No
Tracheophyta_Gymnosperms	Thuja	Thuja orientalis	L.	Leaves	Gold	58.2	Spherical	Polydisperse	Untested	Noruzi, M., Zare, D., & Davoodi, D. (2012). A rapid biosynthesis route for the preparation of gold nanoparticles by aqueous extract of cypress leaves at room temperature. Spectrochimica Acta Part A: Molecular and Biomolecular Spectroscopy, 94, 84-88.	https://doi.org/10.1016/j.saa.2012.03.041	Yes
Tracheophyta_Gymnosperms	Torreya	Torreya nucifera	(L.) Siebold & Zucc.	Leaves	Silver	67.5	Spherical	Undetermined	Antibacterial activity	Kalpana, D., Han, J. H., Park, W. S., Lee, S. M., Wahab, R., & Lee, Y. S. (2019). Green biosynthesis of silver nanoparticles using Torreya nucifera and their antibacterial activity. Arabian Journal of Chemistry, 12(7), 1722-1732.	https://doi.org/10.1016/j.arabjc.2014.08.016	Yes
Tracheophyta_Gymnosperms	Cycas	Undetermined	L.	Leaves	Silver	4	Spherical	Monodisperse*	Untested	Jha, A. K., & Prasad, K. (2010). Green synthesis of silver nanoparticles using Cycas leaf. International Journal of Green Nanotechnology: Physics and Chemistry, 1(2), P110-P117.	https://doi.org/10.1080/19430871003684572	Yes
Tracheophyta_Gymnosperms	Platycladus	Undetermined	Spach	Undisclosed	Platinum	2.4	Spherical	Undetermined	Untested	Zheng, B., Kong, T., Jing, X., Odoom-Wubah, T., Li, X., Sun, D., ... & Li, Q. (2013). Plant-mediated synthesis of platinum nanoparticles and its bioreductive mechanism. Journal of colloid and interface science, 396, 138-145.	https://doi.org/10.1016/j.jcis.2013.01.021	Yes
Tracheophyta_Gymnosperms	Thuja	Undetermined	L.	Leaves	Silver	41.48	Undetermined	Undetermined	Untested	Bhor, G. L., Kharate, S., Nikam, S., & Kulkarni, V. D. (2016). Synthesis of Silver Nanoparticles using thuja leaf extract. Res. J. Mater. Sci, 4, 4-6.	-	Yes
Tracheophyta_Angiosperms	Acacia	Acacia leucophloea	(Roxb.) Willd.	Stem	Silver	23	Spherical	Polydisperse	Antibacterial activity	Murugan, K., Senthilkumar, B., Senbagam, D., & Al-Sohaibani, S. (2014). Biosynthesis of silver nanoparticles using Acacia leucophloea extract and their antibacterial activity. International Journal of Nanomedicine, 2431-2438.	https://doi.org/10.2147/IJN.S61779	Yes
Tracheophyta_Angiosperms	Acacia	Acacia senegal	(L.) Willd.	Stem	Palladium	9.1	Spherical	Monodisperse	Untested	Devi, D. K., Pratap, S. V., Haritha, R., Sivudu, K. S., Radhika, P., & Sreedhar, B. (2011). Gum acacia as a facile reducing, stabilizing, and templating agent for palladium nanoparticles. Journal of Applied Polymer Science, 121(3), 1765-1773.	https://doi.org/10.1002/app.33004	Yes
Tracheophyta_Angiosperms	Achillea	Achillea biebersteinii	Afan.	Reproductive structures	Silver	12.58	Hexagonal	Polydisperse*	Anti-angiogenic activity	Baharara, J., Namvar, F., Ramezani, T., Hosseini, N., & Mohamad, R. (2014). Green synthesis of silver nanoparticles using Achillea biebersteinii flower extract and its anti-angiogenic properties in the rat aortic ring model. Molecules, 19(4), 4624-4634.	https://doi.org/10.3390/molecules19044624	Yes
Tracheophyta_Angiosperms	Acorous	Acorus calamus	L.	Stem	Silver	31.83	Spherical	Polydisperse	Antioxidant, antibacterial and anticancer activities	Nakkala, J. R., Mata, R., Gupta, A. K., & Sadras, S. R. (2014). Biological activities of green silver nanoparticles synthesized with Acorous calamus rhizome extract. European journal of medicinal chemistry, 85, 784-794.	https://doi.org/10.1016/j.ejmech.2014.08.024	Yes
Tracheophyta_Angiosperms	Aegle	Aegle marmelos	(L.) Corrêa	Reproductive structures	Gold	92	Triangular	Monodisperse	Untested	Balasubramanian, S., Bezawada, S. R., & Raghavachari, D. (2016). Green, selective, seedless and one-pot synthesis of triangular Au nanoplates of controlled size using bael gum and mechanistic study. ACS Sustainable Chemistry & Engineering, 4(7), 3830-3839.	https://doi.org/10.1021/acssuschemeng.6b00596	Yes
Tracheophyta_Angiosperms	Aegle	Aegle marmelos	(L.) Corrêa	Reproductive structures	Gold	600	Triangular	Monodisperse	Untested	Balasubramanian, S., Bezawada, S. R., & Raghavachari, D. (2016). Green, selective, seedless and one-pot synthesis of triangular Au nanoplates of controlled size using bael gum and mechanistic study. ACS Sustainable Chemistry & Engineering, 4(7), 3830-3839.	https://doi.org/10.1021/acssuschemeng.6b00596	No
Tracheophyta_Angiosperms	Aegle	Aegle marmelos	(L.) Corrêa	Reproductive structures	Gold	260	Triangular	Monodisperse	Untested	Balasubramanian, S., Bezawada, S. R., & Raghavachari, D. (2016). Green, selective, seedless and one-pot synthesis of triangular Au nanoplates of controlled size using bael gum and mechanistic study. ACS Sustainable Chemistry & Engineering, 4(7), 3830-3839.	https://doi.org/10.1021/acssuschemeng.6b00596	No
Tracheophyta_Angiosperms	Aegle	Aegle marmelos	(L.) Corrêa	Mix of parts	Gold	250	Triangular	Monodisperse	Untested	Balasubramanian, S., Bezawada, S. R., & Raghavachari, D. (2016). Green, selective, seedless and one-pot synthesis of triangular Au nanoplates of controlled size using bael gum and mechanistic study. ACS Sustainable Chemistry & Engineering, 4(7), 3830-3839.	https://doi.org/10.1021/acssuschemeng.6b00596	No
Tracheophyta_Angiosperms	Aegle	Aegle marmelos	(L.) Corrêa	Leaves	Copper	200	Spherical	Monodisperse	Antimicrobial activity	Tarangini, K., Sherlin, S. N., Jakkala, S., Borah, P., Wacławek, S., Sabarinath, S., ... & Padil, V. V. (2024). Optimising Biosynthesis of Antimicrobial Copper Nanoparticles Using Aqueous Leaf Extract-Based Medium. Ecological Chemistry and Engineering S, 31(1), 7-17.	https://doi.org/10.2478/eces-2024-0001	No
Tracheophyta_Angiosperms	Afzelia	Afzelia quanzensis	Welw.	Stem	Silver	45	Spherical	Monodisperse	Antibacterial activity	Moyo, M., Gomba, M., & Nharingo, T. (2015). Afzelia quanzensis bark extract for green synthesis of silver nanoparticles and study of their antibacterial activity. International Journal of Industrial Chemistry, 6(4), 329-338.	https://doi.org/10.1007/s40090-015-0055-7	Yes
Tracheophyta_Angiosperms	Agave	Agave americana	L.	Leaves	Silver	90	Spherical	Undetermined	Antimicrobial, antioxidant and phytotoxic activities	Ahmad, B., Shireen, F., Bashir, S., Khan, I., & Azam, S. (2016). Green synthesis, characterisation and biological evaluation of AgNPs using Agave americana, Mentha spicata and Mangifera indica aqueous leaves extract. IET nanobiotechnology, 10(5), 281-287.	https://doi.org/10.1049/iet-nbt.2015.0053	Yes
Tracheophyta_Angiosperms	Agave	Agave potatorum	Zucc.	Leaves	Gold	14	Spherical	Undetermined	Untested	Moreno-Luna, F. B., Tovar-Corona, A., Herrera-Perez, J. L., Santoyo-Salazar, J., Rubio-Rosas, E., & Vázquez-Cuchillo, O. (2019). Quick synthesis of gold nanoparticles at low temperature, by using Agave potatorum extracts. Materials Letters, 235, 254-257.	https://doi.org/10.1016/j.matlet.2018.09.122	Yes
Tracheophyta_Angiosperms	Albizia	Albizia chevalier	Harms	Stem	Silver	30	Spherical	Monodisperse	Anti-proliferation, bactericidal and pollutants degradation activities	Khan, S. A., Bello, B. A., Khan, J. A., Anwar, Y., Mirza, M. B., Qadri, F., ... & Khan, S. B. (2018). Albizia chevalier based Ag nanoparticles: Anti-proliferation, bactericidal and pollutants degradation performance. Journal of Photochemistry and Photobiology B: Biology, 182, 62-70.	https://doi.org/10.1016/j.jphotobiol.2018.03.020	Yes
Tracheophyta_Angiosperms	Albizia	Albizia lebbeck	(L.) Benth.	Stem	Zinc	66.25	Spherical	Monodisperse	Antimicrobial, antioxidant, and anticancer activities	Umar, H., Kavaz, D., & Rizaner, N. (2019). Biosynthesis of zinc oxide nanoparticles using Albizia lebbeck stem bark, and evaluation of its antimicrobial, antioxidant, and cytotoxic activities on human breast cancer cell lines. International journal of nanomedicine, 87-100.	https://doi.org/10.2147/IJN.S186888	Yes
Tracheophyta_Angiosperms	Allamanda	Allamanda cathartica	L.	Reproductive structures	Silver	39	Spherical	Monodisperse*	Antioxidant and antibacterial activity	Karunakaran, G., Jagathambal, M., Gusev, A., Kolesnikov, E., Mandal, A. R., & Kuznetsov, D. (2016). Allamanda cathartica flower's aqueous extract-mediated green synthesis of silver nanoparticles with excellent antioxidant and antibacterial potential for biomedical application. MRS communications, 6(1), 41-46.	https://doi.org/10.1557/mrc.2016.2	Yes
Tracheophyta_Angiosperms	Allium	Allium cepa	L.	Stem	Gold	100	Spherical	Polydisperse	Untested	Parida, U. K., Bindhani, B. K., & Nayak, P. (2011). Green synthesis and characterization of gold nanoparticles using onion (Allium cepa) extract. World J Nano Sci Eng, 1(04), 93.	https://doi.org/10.4236/WJNSE.2011.14015	Yes
Tracheophyta_Angiosperms	Allium	Allium cepa	L.	Undisclosed	Silver	33.67	Spherical	Monodisperse*	Antibacterial activity	Saxena, A., Tripathi, R. M., & Singh, R. P. (2010). Biological synthesis of silver nanoparticles by using onion (Allium cepa) extract and their antibacterial activity. Dig J Nanomater Bios, 5(2), 427-432.	-	Yes
Tracheophyta_Angiosperms	Allium	Allium cepa	L.	Stem	Zinc	75	Spherical	Undetermined	Anti-inflammatory activity	Wu, F., Chen, Y., Li, G., Zhu, D., Wang, L., & Wang, J. (2019). Zinc oxide nanoparticles synthesized from Allium cepa prevents UVB radiation mediated inflammation in human epidermal keratinocytes (HaCaT cells). Artificial cells, nanomedicine, and biotechnology, 47(1), 3548-3558.	https://doi.org/10.1080/21691401.2019.1642905	Yes
Tracheophyta_Angiosperms	Allium	Allium cepa	L.	Stem	Zinc	18	Hexagonal	Undetermined	Hyperlipidemia induction	Adamu, S. S., Umaru, H. A., Albert, H. O., & Muhammad, A. L. (2023). The effect of green synthesized zinc oxide nanoparticles using Allium cepa extracts on triton X-100 induced hyperlipidemia in rats. International Journal of Nutrition Sciences, 8(1), 36-46.	https://doi.org/10.30476/IJNS.2023.97566.1214	Yes
Tracheophyta_Angiosperms	Allium	Allium sativum	L.	Stem	Silver	17.91	Spherical	Monodisperse	Antioxidant and antimicrobial	El-Refai, A. A., Ghoniem, G. A., El-Khateeb, A. Y., & Hassaan, M. M. (2018). Eco-friendly synthesis of metal nanoparticles using ginger and garlic extracts as biocompatible novel antioxidant and antimicrobial agents. Journal of Nanostructure in Chemistry, 8, 71-81.	https://doi.org/10.1007/s40097-018-0255-8	Yes
Tracheophyta_Angiosperms	Allium	Allium sativum	L.	Stem	Copper	18.71	Spherical	Monodisperse	Antioxidant and antimicrobial	El-Refai, A. A., Ghoniem, G. A., El-Khateeb, A. Y., & Hassaan, M. M. (2018). Eco-friendly synthesis of metal nanoparticles using ginger and garlic extracts as biocompatible novel antioxidant and antimicrobial agents. Journal of Nanostructure in Chemistry, 8, 71-81.	https://doi.org/10.1007/s40097-018-0255-8	Yes
Tracheophyta_Angiosperms	Allium	Allium sativum	L.	Stem	Iron	71.47	Tetragonal	Monodisperse	Antioxidant and antimicrobial	El-Refai, A. A., Ghoniem, G. A., El-Khateeb, A. Y., & Hassaan, M. M. (2018). Eco-friendly synthesis of metal nanoparticles using ginger and garlic extracts as biocompatible novel antioxidant and antimicrobial agents. Journal of Nanostructure in Chemistry, 8, 71-81.	https://doi.org/10.1007/s40097-018-0255-8	Yes
Tracheophyta_Angiosperms	Allium	Allium sativum	L.	Stem	Zinc	116.96	Tetragonal	Monodisperse	Antioxidant and antimicrobial	El-Refai, A. A., Ghoniem, G. A., El-Khateeb, A. Y., & Hassaan, M. M. (2018). Eco-friendly synthesis of metal nanoparticles using ginger and garlic extracts as biocompatible novel antioxidant and antimicrobial agents. Journal of Nanostructure in Chemistry, 8, 71-81.	https://doi.org/10.1007/s40097-018-0255-8	No
Tracheophyta_Angiosperms	Aloe	Aloe barbadensis	Mill.	Leaves	Zinc	43.3	Spherical	Undetermined	Copper removal	Primo, J. D. O., Bittencourt, C., Acosta, S., Sierra-Castillo, A., Colomer, J. F., Jaerger, S., ... & Anaissi, F. J. (2020). Synthesis of zinc oxide nanoparticles by ecofriendly routes: adsorbent for copper removal from wastewater. Frontiers in Chemistry, 8, 571790.	https://doi.org/10.3389/fchem.2020.571790	Yes
Tracheophyta_Angiosperms	Aloe	Aloe fleurentinorum	Lavranos & L.E. Newton	Leaves	Silver	26.7	Tetrahedral	Undetermined	Antibacterial activity	Jamil, Y., Al-Hakimi, A. N., Al-Maydama, H., Almahwiti, G. Y., Qasem, A., & Saleh, S. M. (2024). Optimum Green Synthesis, Characterization, and Antibacterial Activity of Silver Nanoparticles Prepared from an Extract of Aloe fleurentinorum. International Journal of Chemical Engineering, 2024.	https://doi.org/10.1155/2024/2804165	Yes
Tracheophyta_Angiosperms	Aloe	Aloe vera	(L.) Burm. f.	Leaves	Silver	15.2	Spherical	Undetermined	Untested	Chandran, S. P., Chaudhary, M., Pasricha, R., Ahmad, A., & Sastry, M. (2006). Synthesis of gold nanotriangles and silver nanoparticles using Aloevera plant extract. Biotechnology progress, 22(2), 577-583.	https://doi.org/10.1021/bp0501423	Yes
Tracheophyta_Angiosperms	Aloe	Aloe vera	(L.) Burm. f.	Leaves	Selenium	50	Spherical	Monodisperse	Antimicrobial activity	Fardsadegh, B., & Jafarizadeh-Malmiri, H. (2019). Aloe vera leaf extract mediated green synthesis of selenium nanoparticles and assessment of their in vitro antimicrobial activity against spoilage fungi and pathogenic bacteria strains. Green Processing and Synthesis, 8(1), 399-407.	https://doi.org/10.1515/gps-2019-0007	Yes
Tracheophyta_Angiosperms	Aloe	Aloe vera	(L.) Burm. f.	Leaves	Gold	200	Triangular	Undetermined	Untested	Chandran, S. P., Chaudhary, M., Pasricha, R., Ahmad, A., & Sastry, M. (2006). Synthesis of gold nanotriangles and silver nanoparticles using Aloevera plant extract. Biotechnology progress, 22(2), 577-583.	https://doi.org/10.1021/bp0501423	No
Tracheophyta_Angiosperms	Aloe	Aloe vera	(L.) Burm. f.	Leaves	Copper	20	Spherical	Undetermined	Antibacterial activity	Kumar, P. V., Shameem, U., Kollu, P., Kalyani, R. L., & Pammi, S. V. N. (2015). Green synthesis of copper oxide nanoparticles using Aloe vera leaf extract and its antibacterial activity against fish bacterial pathogens. BioNanoScience, 5, 135-139.	https://doi.org/10.1007/s12668-015-0171-z	Yes
Tracheophyta_Angiosperms	Alpinia	Alpinia calcarata	Roscoe	Leaves	Silver	27.2	Spherical	Polydisperse	Untested	Khandel, P., Shahi, S. K., Soni, D. K., Yadaw, R. K., & Kanwar, L. (2018). Alpinia calcarata: potential source for the fabrication of bioactive silver nanoparticles. Nano convergence, 5, 1-17.	https://doi.org/10.1186/s40580-018-0167-9	Yes
Tracheophyta_Angiosperms	Alpinia	Alpinia katsumadai	Hayata	Reproductive structures	Silver	12.6	Spherical	Undetermined	Antioxidant, cytotoxicity, and antibacterial activities	He, Y., Wei, F., Ma, Z., Zhang, H., Yang, Q., Yao, B., ... & Zhang, Q. (2017). Green synthesis of silver nanoparticles using seed extract of Alpinia katsumadai, and their antioxidant, cytotoxicity, and antibacterial activities. RSC advances, 7(63), 39842-39851.	https://doi.org/10.1039/C7RA05286C	Yes
Tracheophyta_Angiosperms	Alpinia	Alpinia nigra	(Gaertn.) B.L. Burtt	Reproductive structures	Silver	6	Spherical	Monodisperse	Antimicrobial and photocatalytic activities	Baruah, D., Yadav, R. N. S., Yadav, A., & Das, A. M. (2019). Alpinia nigra fruits mediated synthesis of silver nanoparticles and their antimicrobial and photocatalytic activities. Journal of Photochemistry and Photobiology B: Biology, 201, 111649.	https://doi.org/10.1016/j.jphotobiol.2019.111649	Yes
Tracheophyta_Angiosperms	Alpinia	Alpinia officinarum	Hance	Stem	Silver	100	Undetermined	Polydisperse	Anticancer activity	Zhang, Z., Xin, G., Zhou, G., Li, Q., Veeraraghavan, V. P., Krishna Mohan, S., ... & Liu, F. (2019). Green synthesis of silver nanoparticles from Alpinia officinarum mitigates cisplatin-induced nephrotoxicity via down-regulating apoptotic pathway in rats. Artificial Cells, Nanomedicine, and Biotechnology, 47(1), 3212-3221.	https://doi.org/10.1080/21691401.2019.1645158	Yes
Tracheophyta_Angiosperms	Alstonia	Alstonia scholaris	(L.) R. Br.	Stem	Silver	50	Spherical	Polydisperse	Antimicrobial activity	Shetty, P., Supraja, N., Garud, M., & Prasad, T. N. V. K. V. (2014). Synthesis, characterization and antimicrobial activity of Alstonia scholaris bark-extract-mediated silver nanoparticles. Journal of Nanostructure in Chemistry, 4, 161-170.	https://doi.org/10.1007/s40097-014-0132-z	Yes
Tracheophyta_Angiosperms	Ananas	Ananas comosus	(L.) Merr.	Reproductive structures	Silver	Undertemined	Spherical	Undetermined	Antioxidant, antibacterial, antidiabetic, and cytotoxicity	Das, G., Patra, J. K., Debnath, T., Ansari, A., & Shin, H. S. (2019). Investigation of antioxidant, antibacterial, antidiabetic, and cytotoxicity potential of silver nanoparticles synthesized using the outer peel extract of Ananas comosus (L.). PloS one, 14(8), e0220950.	https://doi.org/10.1371/journal.pone.0220950	No
Tracheophyta_Angiosperms	Ananas	Ananas comosus	(L.) Merr.	Reproductive structures	Zinc	43.5	Undetermined	Undetermined	Antibacterial activity	Ahmad, R. R., Harun, Z., Othman, M. H. D., Basri, H., Yunos, M. Z., Ahmad, A., ... & Ainuddin, A. R. (2019). Biosynthesis of zinc oxide nanoparticles by using fruits extracts of Ananas comosus and its antibacterial activity. Malays. J. Fund. Appl. Sci, 15, 268-273.	-	Yes
Tracheophyta_Angiosperms	Andrographis	Andrographis echioides	(L.) Nees	Leaves	Silver	68.06	Cubical	Undetermined	Anticancer and antibacterial activities	Elangovan, K., Elumalai, D., Anupriya, S., Shenbhagaraman, R., Kaleena, P. K., & Murugesan, K. (2015). Phyto mediated biogenic synthesis of silver nanoparticles using leaf extract of Andrographis echioides and its bio-efficacy on anticancer and antibacterial activities. Journal of Photochemistry and Photobiology B: Biology, 151, 118-124.	https://doi.org/10.1016/j.jphotobiol.2015.05.015	Yes
Tracheophyta_Angiosperms	Andrographis	Andrographis echioides	(L.) Nees	Leaves	Silver	91.28	Cubical	Undetermined	Anticancer and antibacterial activities	Elangovan, K., Elumalai, D., Anupriya, S., Shenbhagaraman, R., Kaleena, P. K., & Murugesan, K. (2015). Phyto mediated biogenic synthesis of silver nanoparticles using leaf extract of Andrographis echioides and its bio-efficacy on anticancer and antibacterial activities. Journal of Photochemistry and Photobiology B: Biology, 151, 118-124.	https://doi.org/10.1016/j.jphotobiol.2015.05.015	Yes
Tracheophyta_Angiosperms	Annona	Annona squamosa	L.	Reproductive structures	Palladium	100	Spherical	Monodisperse*	Acaricidal, insecticidal, and larvicidal activities	Roopan, S. M., Bharathi, A., Kumar, R., Khanna, V. G., & Prabhakarn, A. (2012). Acaricidal, insecticidal, and larvicidal efficacy of aqueous extract of Annona squamosa L peel as biomaterial for the reduction of palladium salts into nanoparticles. Colloids and Surfaces B: Biointerfaces, 92, 209-212.	https://doi.org/10.1016/j.colsurfb.2011.11.044	Yes
Tracheophyta_Angiosperms	Anoectochilus	Anoectochilus elatus	Lindl.	Leaves	Silver	20	Spherical	Undetermined	Antimicrobial activity	Gopinath, K., Devi, N. P., Govindarajan, M., Bhakyaraj, K., Kumaraguru, S., Arumugam, A., ... & Benelli, G. (2017). One-pot green synthesis of silver nanoparticles using the orchid leaf extracts of Anoectochilus elatus: growth inhibition activity on seven microbial pathogens. Journal of Cluster Science, 28, 1541-1550.	https://doi.org/10.1007/s10876-017-1164-6	Yes
Tracheophyta_Angiosperms	Anogeissus	Anogeissus latifolia	(Roxb. ex DC.) Wall. ex Bedd.	Stem	Platinum	3	Spherical	Undetermined	Catalytic, peroxidase, PCR enhancing and antioxidant activities	Kora, A. J. (2019). Multifaceted activities of plant gum synthesised platinum nanoparticles: catalytic, peroxidase, PCR enhancing and antioxidant activities. IET nanobiotechnology, 13(6), 602-608.	https://doi.org/10.1049/iet-nbt.2018.5407	Yes
Tracheophyta_Angiosperms	Anogeissus	Anogeissus latifolia	(Roxb. ex DC.) Wall. ex Bedd.	Stem	Silver	5.7	Spherical	Monodisperse	Antibacterial activity	Kora, A. J., Beedu, S. R., & Jayaraman, A. (2012). Size-controlled green synthesis of silver nanoparticles mediated by gum ghatti (Anogeissus latifolia) and its biological activity. Organic and medicinal chemistry letters, 2, 1-10.	https://doi.org/10.1186/2191-2858-2-17	Yes
Tracheophyta_Angiosperms	Anogeissus	Anogeissus latifolia	(Roxb. ex DC.) Wall. ex Bedd.	Stem	Palladium	4.8	Spherical	Polydisperse	Antioxidant and catalyst activity	Kora, A. J., & Rastogi, L. (2018). Green synthesis of palladium nanoparticles using gum ghatti (Anogeissus latifolia) and its application as an antioxidant and catalyst. Arab J Chem 11: 1097–1106.	https://doi.org/10.1016/j.arabjc.2015.06.024	Yes
Tracheophyta_Angiosperms	Arisaema	Arisaema flavum	(Forssk.) Schott	Stem	Silver	16	Spherical	Undetermined	Photocatalytic and antibacterial activities	Rahman, A. U., Khan, A. U., Yuan, Q., Wei, Y., Ahmad, A., Ullah, S., ... & Ahmad, W. (2019). Tuber extract of Arisaema flavum eco-benignly and effectively synthesize silver nanoparticles: Photocatalytic and antibacterial response against multidrug resistant engineered E. coli QH4. Journal of Photochemistry and Photobiology B: Biology, 193, 31-38.	https://doi.org/10.1016/j.jphotobiol.2019.01.018	Yes
Tracheophyta_Angiosperms	Arnebia	Arnebia hispidissima	(Lehm.) A. DC.	Root	Silver	42.5	Triangular	Polydisperse	Antioxidant, anticancer and antimicrobial activities	Nindawat, S., & Agrawal, V. (2019). Fabrication of silver nanoparticles using Arnebia hispidissima (Lehm.) A. DC. root extract and unravelling their potential biomedical applications. Artificial cells, nanomedicine, and biotechnology, 47(1), 166-180.	https://doi.org/10.1080/21691401.2018.1548469	Yes
Tracheophyta_Angiosperms	Artemisia	Artemisia annua	L.	Root	Silver	52.5	Spherical	Polydisperse	Antimicrobial activity	Kobylinska, N., Shakhovsky, A., Khainakova, O., Klymchuk, D., Avdeeva, L., Ratushnyak, Y., ... & Matvieieva, N. (2020). ‘Hairy’root extracts as source for ‘green’synthesis of silver nanoparticles and medical applications. RSC advances, 10(65), 39434-39446.	https://doi.org/10.1039/D0RA07784D	Yes
Tracheophyta_Angiosperms	Artemisia	Artemisia tilesii	Ledeb.	Root	Silver	52.5	Spherical	Polydisperse	Antimicrobial activity	Kobylinska, N., Shakhovsky, A., Khainakova, O., Klymchuk, D., Avdeeva, L., Ratushnyak, Y., ... & Matvieieva, N. (2020). ‘Hairy’root extracts as source for ‘green’synthesis of silver nanoparticles and medical applications. RSC advances, 10(65), 39434-39446.	https://doi.org/10.1039/D0RA07784D	Yes
Tracheophyta_Angiosperms	Artocarpus	Artocarpus elasticus	Reinw. ex Blume	Stem	Silver	5.81	Spherical	Undetermined	Untested	Abdullah, N. I. S. B., Ahmad, M. B., & Shameli, K. (2015). Biosynthesis of silver nanoparticles using Artocarpus elasticus stem bark extract. Chemistry Central Journal, 9, 1-7.	https://doi.org/10.1186/s13065-015-0133-0	Yes
Tracheophyta_Angiosperms	Artocarpus	Artocarpus elasticus	Reinw. ex Blume	Stem	Silver	6.95	Spherical	Undetermined	Untested	Abdullah, N. I. S. B., Ahmad, M. B., & Shameli, K. (2015). Biosynthesis of silver nanoparticles using Artocarpus elasticus stem bark extract. Chemistry Central Journal, 9, 1-7.	https://doi.org/10.1186/s13065-015-0133-0	Yes
Tracheophyta_Angiosperms	Artocarpus	Artocarpus elasticus	Reinw. ex Blume	Stem	Silver	12.39	Spherical	Undetermined	Untested	Abdullah, N. I. S. B., Ahmad, M. B., & Shameli, K. (2015). Biosynthesis of silver nanoparticles using Artocarpus elasticus stem bark extract. Chemistry Central Journal, 9, 1-7.	https://doi.org/10.1186/s13065-015-0133-0	Yes
Tracheophyta_Angiosperms	Artocarpus	Artocarpus elasticus	Reinw. ex Blume	Stem	Silver	19.74	Spherical	Undetermined	Untested	Abdullah, N. I. S. B., Ahmad, M. B., & Shameli, K. (2015). Biosynthesis of silver nanoparticles using Artocarpus elasticus stem bark extract. Chemistry Central Journal, 9, 1-7.	https://doi.org/10.1186/s13065-015-0133-0	Yes
Tracheophyta_Angiosperms	Asparagus	Asparagus aethiopicus	L.	Mix of parts	Copper	Undertemined	Undetermined	Undetermined	Antibacterial activity	Stephen, A., Mohith Sai, S. R., Pal, N., & Arjun, S. (2023). Green Synthesis and Bioactivity of Copper Nanoparticles from Asparagus aethiopicus and Asparagus densiflorus. Journal of Pure & Applied Microbiology, 17(2).	https://doi.org/10.22207/JPAM.17.2.35	No
Tracheophyta_Angiosperms	Asparagus	Asparagus aethiopicus	L.	Root	Copper	Undertemined	Undetermined	Undetermined	Antibacterial activity	Stephen, A., Mohith Sai, S. R., Pal, N., & Arjun, S. (2023). Green Synthesis and Bioactivity of Copper Nanoparticles from Asparagus aethiopicus and Asparagus densiflorus. Journal of Pure & Applied Microbiology, 17(2).	https://doi.org/10.22207/JPAM.17.2.35	No
Tracheophyta_Angiosperms	Asparagus	Asparagus densiflorus	(Kunth) Jessop	Mix of parts	Copper	Undertemined	Undetermined	Undetermined	Antibacterial activity	Stephen, A., Mohith Sai, S. R., Pal, N., & Arjun, S. (2023). Green Synthesis and Bioactivity of Copper Nanoparticles from Asparagus aethiopicus and Asparagus densiflorus. Journal of Pure & Applied Microbiology, 17(2).	https://doi.org/10.22207/JPAM.17.2.35	No
Tracheophyta_Angiosperms	Asparagus	Asparagus densiflorus	(Kunth) Jessop	Root	Copper	Undertemined	Undetermined	Undetermined	Antibacterial activity	Stephen, A., Mohith Sai, S. R., Pal, N., & Arjun, S. (2023). Green Synthesis and Bioactivity of Copper Nanoparticles from Asparagus aethiopicus and Asparagus densiflorus. Journal of Pure & Applied Microbiology, 17(2).	https://doi.org/10.22207/JPAM.17.2.35	No
Tracheophyta_Angiosperms	Azadirachta	Azadirachta indica	A. Juss.	Stem	Silver	39	Spherical	Undetermined	Antimicrobial and anticancer activities	Nayak, D., Ashe, S., Rauta, P. R., Kumari, M., & Nayak, B. (2016). Bark extract mediated green synthesis of silver nanoparticles: evaluation of antimicrobial activity and antiproliferative response against osteosarcoma. Materials Science and Engineering: C, 58, 44-52.	https://doi.org/10.1016/j.msec.2015.08.022	Yes
Tracheophyta_Angiosperms	Azadirachta	Azadirachta indica	A. Juss.	Leaves	Selenium	69.85	Spherical	Undetermined	Anthelmintic and cytotoxicity activities	Hawsah, M. A., Abdel-Gaber, R., Al-Quraishy, S., Aljawdah, H. M., Maodaa, S. N., & Al-Shaebi, E. (2023). Green synthesis of selenium nanoparticles using Azadirachta indica leaves extract: evaluation of anthelmintic and biocompatibility potential. Food Science and Technology, 43.	https://doi.org/10.5327/fst.13223	Yes
Tracheophyta_Angiosperms	Azadirachta	Azadirachta indica	A. Juss.	Leaves	Copper	10	Spherical	Undetermined	Plant growth promotion	Alhaithloul, H. A. S., Ali, B., Alghanem, S. M. S., Zulfiqar, F., Al-Robai, S. A., Ercisli, S., ... & Abeed, A. H. (2023). Effect of green-synthesized copper oxide nanoparticles on growth, physiology, nutrient uptake, and cadmium accumulation in Triticum aestivum (L.). Ecotoxicology and Environmental Safety, 268, 115701.	https://doi.org/10.1016/j.ecoenv.2023.115701	Yes
Tracheophyta_Angiosperms	Azadirachta	Azadirachta indica	A. Juss.	Reproductive structures	Silver	16.5	Spherical	Monodisperse	Anticancer activity	Alharbi, N. S., & Alsubhi, N. S. (2023). Silver Nanoparticles Biosynthesized Using Azadirachta indica Fruit and Leaf Extracts: Optimization, Characterization, and Anticancer Activity. Journal of Nanomaterials, 2023.	https://doi.org/10.1155/2023/9916777	Yes
Tracheophyta_Angiosperms	Azadirachta	Azadirachta indica	A. Juss.	Leaves	Silver	16.5	Spherical	Monodisperse	Anticancer activity	Alharbi, N. S., & Alsubhi, N. S. (2023). Silver Nanoparticles Biosynthesized Using Azadirachta indica Fruit and Leaf Extracts: Optimization, Characterization, and Anticancer Activity. Journal of Nanomaterials, 2023.	https://doi.org/10.1155/2023/9916777	Yes
Tracheophyta_Angiosperms	Azadirachta	Azadirachta indica	A. Juss.	Undisclosed	Silver	35	Spherical	Undetermined	Antimicrobial, anticancer and heavy metal removel	Samrot, A. V., Angalene, J. L. A., Roshini, S. M., Raji, P., Stefi, S. M., Preethi, R., ... & Madankumar, A. (2019). Bioactivity and heavy metal removal using plant gum mediated green synthesized silver nanoparticles. Journal of Cluster Science, 30, 1599-1610.	https://doi.org/10.1007/s10876-019-01602-y	Yes
Tracheophyta_Angiosperms	Azadirachta	Azadirachta indica	A. Juss.	Leaves	Silver	Undertemined	Undetermined	Monodisperse	Antimicrobial activity	Fares, A., Mahdy, A., El-Habbaa, G., Abdalla, A., & Ahmed, G. (2023). Irradiated Silver Nanoparticles Synthesized by Plant Extract and Their Effect on Early Blight Disease of Tomato (Lycopersicon esculentum Mill.). Egyptian Journal of Crop Protection, 18(1), 35-53.	https://doi.org/10.21608/ejcp.2023.298101	No
Tracheophyta_Angiosperms	Bambusa	Bambusa chungii	McClure	Leaves	Gold	28.8	Spherical	Undetermined	Untested	Jia, J. L., Xu, H. H., Zhu, L., Ye, W. H., & Li, D. Q. (2015). Biosynthesis of gold nanoparticles using novel bamboo (Bambusa chungii) leaf extracts. Journal of nanoscience and nanotechnology, 15(2), 1674-1677.	https://doi.org/10.1166/jnn.2015.9206	Yes
Tracheophyta_Angiosperms	Bauhinia	Bauhinia purpurea	L.	Reproductive structures	Silver	20	Spherical	Undetermined	Antibacterial activity	Chinnappan, S., Kandasamy, S., Arumugam, S., Seralathan, K. K., Thangaswamy, S., & Muthusamy, G. (2018). Biomimetic synthesis of silver nanoparticles using flower extract of Bauhinia purpurea and its antibacterial activity against clinical pathogens. Environmental Science and Pollution Research, 25, 963-969.	https://doi.org/10.1007/s11356-017-0841-1	Yes
Tracheophyta_Angiosperms	Berberis	Berberis lycium	Royle	Root	Silver	55	Spherical	Polydisperse	Antimicrobial activity	Mehmood, A., Murtaza, G., Bhatti, T. M., Kausar, R., & Ahmed, M. J. (2016). Biosynthesis, characterization and antimicrobial action of silver nanoparticles from root bark extract of Berberis lycium Royle. Pakistan Journal of Pharmaceutical Sciences, 29(1).	-	Yes
Tracheophyta_Angiosperms	Berberis	Berberis vulgaris	L.	Mix of parts	Silver	50	Spherical	Undetermined	Antibacterial activity	Behravan, M., Panahi, A. H., Naghizadeh, A., Ziaee, M., Mahdavi, R., & Mirzapour, A. (2019). Facile green synthesis of silver nanoparticles using Berberis vulgaris leaf and root aqueous extract and its antibacterial activity. International journal of biological macromolecules, 124, 148-154.	https://doi.org/10.1016/j.ijbiomac.2018.11.101	Yes
Tracheophyta_Angiosperms	Bergenia	Bergenia ciliata	Sternb.	Stem	Silver	35	Spherical	Undetermined	Cytotoxic, DNA protecting and antimicrobial activities	Zia, G., Sadia, H., Nazir, S., Ejaz, K., Ali, S., Iqbal, T., ... & Andleeb, S. (2018). In vitro studies on cytotoxic, DNA protecting, antibiofilm and antibacterial effects of biogenic silver nanoparticles prepared with Bergenia ciliata rhizome extract. Current Pharmaceutical Biotechnology, 19(1), 68-78.	https://doi.org/10.2174/1389201019666180417160049	Yes
Tracheophyta_Angiosperms	Bistorta	Bistorta amplexicaulis	(D. Don) Greene	Root	Silver	55	Spherical	Undetermined	Colorimetric sensor and catalitic activities	Ahmed, F., Kabir, H., & Xiong, H. (2020). Dual colorimetric sensor for Hg2+/Pb2+ and an efficient catalyst based on silver nanoparticles mediating by the root extract of Bistorta amplexicaulis. Frontiers in Chemistry, 8, 591958.	https://doi.org/10.3389/fchem.2020.591958	Yes
Tracheophyta_Angiosperms	Blumea	Blumea lacera	(Burm. f.) DC.	Leaves	Silver	12.52	Spherical	Polydisperse	Anticancer and antioxidant activities	Pandey, P. K., Gangwar, C., Yaseen, B., Kumar, I., Nayak, R., Kumar, S., ... & Sarkar, J. (2023). Anticancerous and antioxidant properties of fabricated silver nanoparticles involving bio-organic framework using medicinal plant Blumea lacera. Chemical Papers, 77(7), 3603-3617.	https://doi.org/10.1007/s11696-023-02723-5	Yes
Tracheophyta_Angiosperms	Borago	Borago officinalis	L.	Leaves	Silver	50.86	Spherical	Monodisperse*	Anticancer and antibacterial activities	Singh, H., Du, J., & Yi, T. H. (2017). Green and rapid synthesis of silver nanoparticles using Borago officinalis leaf extract: anticancer and antibacterial activities. Artificial cells, nanomedicine, and biotechnology, 45(7), 1310-1316.	https://doi.org/10.1080/21691401.2016.1228663	Yes
Tracheophyta_Angiosperms	Boswellia	Boswellia serrata	Roxb.	Stem	Silver	7.5	Spherical	Polydisperse	Untested	Kora, A. J., Sashidhar, R. B., & Arunachalam, J. (2012). Aqueous extract of gum olibanum (Boswellia serrata): a reductant and stabilizer for the biosynthesis of antibacterial silver nanoparticles. Process Biochemistry, 47(10), 1516-1520.	https://doi.org/10.1016/j.procbio.2012.06.004	Yes
Tracheophyta_Angiosperms	Brassica	Brassica napus	L.	Reproductive structures	Gold	7	Spherical	Monodisperse	Untested	Kolenčík, M., Štrba, P., Šebesta, M., Kratošová, G., Urík, M., Vávra, I., ... & Ramakanth, I. (2019). Nanogold biosynthesis mediated by mixed flower pollen grains. Journal of Nanoscience and Nanotechnology, 19(5), 2983-2988.	https://doi.org/10.1166/jnn.2019.15853	Yes
Tracheophyta_Angiosperms	Bryophyllum	Bryophyllum pinnatum	(Lam.) Oken	Leaves	Copper	17	Spherical	Monodisperse*	Antibacterial activity	Nandini, B., Krishna, L., Jogigowda, S. C., Nagaraja, G., Hadimani, S., Ali, D., ... & Jogaiah, S. (2023). Significance of Bryophyllum pinnatum (Lam.) for green synthesis of anti-bacterial copper and selenium nanoparticles and their influence on soil microflora. Applied Nanoscience, 13(5), 3609-3623.	https://doi.org/10.1007/s13204-023-02798-2	Yes
Tracheophyta_Angiosperms	Bryophyllum	Bryophyllum pinnatum	(Lam.) Oken	Leaves	Selenium	17	Spherical	Monodisperse*	Antibacterial activity	Nandini, B., Krishna, L., Jogigowda, S. C., Nagaraja, G., Hadimani, S., Ali, D., ... & Jogaiah, S. (2023). Significance of Bryophyllum pinnatum (Lam.) for green synthesis of anti-bacterial copper and selenium nanoparticles and their influence on soil microflora. Applied Nanoscience, 13(5), 3609-3623.	https://doi.org/10.1007/s13204-023-02798-2	Yes
Tracheophyta_Angiosperms	Buchanania	Buchanania lanzan	Spreng.	Undisclosed	Silver	17.3	Spherical	Monodisperse	Antimicrobial activity	Siddiqui, M. Z., Chowdhury, A. R., Singh, B. R., Maurya, S., & Prasad, N. (2021). Synthesis, characterization and antimicrobial evaluation of piyar gum-induced silver nanoparticles. National Academy Science Letters, 44, 203-208.	https://doi.org/10.1007/s40009-020-00982-4	Yes
Tracheophyta_Angiosperms	Bunium	Bunium persicum	(Boiss.) B. Fedtsch.	Reproductive structures	Silver	11	Spherical	Undetermined	Catalytic reduction of organic dyes	Rostami-Vartooni, A., Nasrollahzadeh, M., & Alizadeh, M. (2016). Green synthesis of seashell supported silver nanoparticles using Bunium persicum seeds extract: application of the particles for catalytic reduction of organic dyes. Journal of colloid and interface science, 470, 268-275.	https://doi.org/10.1016/j.jcis.2016.02.060	Yes
Tracheophyta_Angiosperms	Butea	Butea monosperma	(Lam.) Taub.	Stem	Silver	35	Spherical	Undetermined	Antibacterial activity	Pattanayak, S., Mollick, M. M. R., Maity, D., Chakraborty, S., Dash, S. K., Chattopadhyay, S., ... & Chakraborty, M. (2017). Butea monosperma bark extract mediated green synthesis of silver nanoparticles: characterization and biomedical applications. Journal of Saudi Chemical Society, 21(6), 673-684.	https://doi.org/10.1016/j.jscs.2015.11.004	Yes
Tracheophyta_Angiosperms	Caesalpinia	Caesalpinia pulcherrima	(L.) Sw.	Reproductive structures	Silver	12	Spherical	Undetermined	Antimicrobial, antioxidant, cytotoxic, and genotoxic activities	Moteriya, P., & Chanda, S. (2017). Synthesis and characterization of silver nanoparticles using Caesalpinia pulcherrima flower extract and assessment of their in vitro antimicrobial, antioxidant, cytotoxic, and genotoxic activities. Artificial cells, nanomedicine, and biotechnology, 45(8), 1556-1567.	https://doi.org/10.1080/21691401.2016.1261871	Yes
Tracheophyta_Angiosperms	Calotropis	Calotropis gigantea	(L.) W.T. Aiton	Leaves	Cadmium	20	Spherical	Polydisperse	Photocatalytic and antibacterial activity	Ayodhya, D., & Veerabhadram, G. (2017). One-pot green synthesis, characterization, photocatalytic, sensing and antimicrobial studies of Calotropis gigantea leaf extract capped CdS NPs. Materials Science and Engineering: B, 225, 33-44.	https://doi.org/10.1016/j.mseb.2017.08.008	Yes
Tracheophyta_Angiosperms	Calotropis	Calotropis gigantea	(L.) W.T. Aiton	Leaves	Tin	35	Tetragonal	Undetermined	Photocatalytic activity	Bhosale, T. T., Shinde, H. M., Gavade, N. L., Babar, S. B., Gawade, V. V., Sabale, S. R., ... & Garadkar, K. M. (2018). Biosynthesis of SnO 2 nanoparticles by aqueous leaf extract of Calotropis gigantea for photocatalytic applications. Journal of Materials Science: Materials in Electronics, 29, 6826-6834.	https://doi.org/10.1007/s10854-018-8669-0	Yes
Tracheophyta_Angiosperms	Calotropis	Calotropis gigantea	(L.) R. Br.	Leaves	Nickel	30	Undetermined	Undetermined	Catalytic and antimicrobial activities	Din, M. I., Nabi, A. G., Rani, A., Aihetasham, A., & Mukhtar, M. (2018). Single step green synthesis of stable nickel and nickel oxide nanoparticles from Calotropis gigantea: catalytic and antimicrobial potentials. Environmental Nanotechnology, Monitoring & Management, 9, 29-36.	https://doi.org/10.1016/j.enmm.2017.11.005	Yes
Tracheophyta_Angiosperms	Calotropis	Calotropis gigantea	(L.) R. Br.	Leaves	Nickel	60	Undetermined	Undetermined	Catalytic and antimicrobial activities	Din, M. I., Nabi, A. G., Rani, A., Aihetasham, A., & Mukhtar, M. (2018). Single step green synthesis of stable nickel and nickel oxide nanoparticles from Calotropis gigantea: catalytic and antimicrobial potentials. Environmental Nanotechnology, Monitoring & Management, 9, 29-36.	https://doi.org/10.1016/j.enmm.2017.11.005	Yes
Tracheophyta_Angiosperms	Calotropis	Calotropis gigantea	(L.) W.T. Aiton	Leaves	Magnesium	48.38	Spherical	Monodisperse	Untested	Hii, Y. S., Jeevanandam, J., & Chan, Y. S. (2018). Plant mediated green synthesis and nanoencapsulation of MgO nanoparticle from Calotropis gigantea: Characterisation and kinetic release studies. Inorganic and Nano-Metal Chemistry, 48(12), 620-631.	https://doi.org/10.1080/24701556.2019.1569053	Yes
Tracheophyta_Angiosperms	Calotropis	Calotropis gigantea	(L.) W.T. Aiton	Leaves	Copper	25	Spherical	Undetermined	Catalytic activity	Sharma, J. K., Akhtar, M. S., Ameen, S., Srivastava, P., & Singh, G. (2015). Green synthesis of CuO nanoparticles with leaf extract of Calotropis gigantea and its dye-sensitized solar cells applications. Journal of Alloys and Compounds, 632, 321-325.	https://doi.org/10.1016/j.jallcom.2015.01.172	Yes
Tracheophyta_Angiosperms	Calotropis	Calotropis gigantea	(L.) W.T. Aiton	Leaves	Zinc	32.5	Hexagonal	Undetermined	Untested	Vidya, C., Hiremath, S., Chandraprabha, M. N., Antonyraj, M. L., Gopal, I. V., Jain, A., & Bansal, K. (2013). Green synthesis of ZnO nanoparticles by Calotropis gigantea. Int J Curr Eng Technol, 1(1), 118-120.	-	Yes
Tracheophyta_Angiosperms	Calotropis	Calotropis gigantea	(L.) W.T. Aiton	Reproductive structures	Titanium	190	Spherical	Monodisperse	Acaricidal activity	Marimuthu, S., Rahuman, A. A., Jayaseelan, C., Kirthi, A. V., Santhoshkumar, T., Velayutham, K., ... & Rao, K. V. B. (2013). Acaricidal activity of synthesized titanium dioxide nanoparticles using Calotropis gigantea against Rhipicephalus microplus and Haemaphysalis bispinosa. Asian Pacific Journal of Tropical Medicine, 6(9), 682-688.	https://doi.org/10.1016/S1995-7645(13)60118-2	No
Tracheophyta_Angiosperms	Calotropis	Calotropis procera	(Aiton) W.T. Aiton	Reproductive structures	Iron	74.5	Undetermined	Undetermined	Untested	Shah, S., Dasgupta, S., Chakraborty, M., Vadakkekara, R., & Hajoori, M. (2014). Green synthesis of iron nanoparticles using plant extracts. Int J Biol Pharm Res, 5(7), 549-52.	-	Yes
Tracheophyta_Angiosperms	Calotropis	Calotropis procera	(Aiton) W.T. Aiton	Stem	Iron	156	Undetermined	Undetermined	Untested	Shah, S., Dasgupta, S., Chakraborty, M., Vadakkekara, R., & Hajoori, M. (2014). Green synthesis of iron nanoparticles using plant extracts. Int J Biol Pharm Res, 5(7), 549-52.	-	No
Tracheophyta_Angiosperms	Calotropis	Calotropis procera	(Aiton) W.T. Aiton	Leaves	Iron	266	Undetermined	Undetermined	Untested	Shah, S., Dasgupta, S., Chakraborty, M., Vadakkekara, R., & Hajoori, M. (2014). Green synthesis of iron nanoparticles using plant extracts. Int J Biol Pharm Res, 5(7), 549-52.	-	No
Tracheophyta_Angiosperms	Camellia	Camellia oleifera	Abel	Reproductive structures	Iron	162	Spherical	Monodisperse*	Neuroprotective activity	Yang, Q., Zhao, C., Zhao, J., & Ye, Y. (2017). Synthesis and neuroprotective effects of the complex nanoparticles of iron and sapogenin isolated from the defatted seeds of Camellia oleifera. Pharmaceutical biology, 55(1), 428-434.	https://doi.org/10.1080/13880209.2016.1245346	No
Tracheophyta_Angiosperms	Camellia	Camellia sinensis	(L.) Kuntze	Leaves	Nickel	46.32	Spherical	Undetermined	Photocatalytic activity	Bibi, I., Kamal, S., Ahmed, A., Iqbal, M., Nouren, S., Jilani, K., ... & Majid, F. (2017). Nickel nanoparticle synthesis using Camellia Sinensis as reducing and capping agent: Growth mechanism and photo-catalytic activity evaluation. International journal of biological macromolecules, 103, 783-790.	https://doi.org/10.1016/j.ijbiomac.2017.05.023	Yes
Tracheophyta_Angiosperms	Camellia	Camellia sinensis	(L.) Kuntze	Leaves	Zinc	16	Undetermined	Undetermined	Antimicrobial activity	Senthilkumar, S. R., & Sivakumar, T. (2014). Green tea (Camellia sinensis) mediated synthesis of zinc oxide (ZnO) nanoparticles and studies on their antimicrobial activities. Int. j. pharm. pharm. sci, 6(6), 461-465.	-	Yes
Tracheophyta_Angiosperms	Cannabis	Cannabis sativa	L.	Leaves	Cerium	58.5	Spherical	Undetermined	Antibacterial, anticancer and enzymatic activities	Korkmaz, N., Kısa, D., Ceylan, Y., Güçlü, E., Şen, F., & Karadağ, A. (2024). Synthesis of CeO2 nanoparticles from hemp leaf Extract: Evaluation of Antibacterial, anticancer and enzymatic activities. Inorganic Chemistry Communications, 159, 111797.	https://doi.org/10.1016/j.inoche.2023.111797	Yes
Tracheophyta_Angiosperms	Capparis	Capparis spinosa	L.	Reproductive structures	Copper	29	Spherical	Undetermined	Antibacterial activity	Ebrahımı, K., Shıravand, S., & Mahmoudvand, H. (2017). Biosynthesis of copper nanoparticles using aqueous extract of Capparis spinosa fruit and investigation of its antibacterial activity. Marmara Pharmaceutical Journal, 21(4), 866-871.	https://doi.org/10.12991/mpj.2017.31	Yes
Tracheophyta_Angiosperms	Capsicum	Capsicum annuum	L.	Reproductive structures	Silver	13.5	Spherical	Undetermined	Antibacterial activity	Smirnov, O., Kalynovskyi, V., Zelena, P., Yumyna, Y., Dzhagan, V., Kovalenko, M., ... & Taran, N. (2023). Bactericidal activity of Ag nanoparticles biosynthesized from Capsicum annuum pericarps against phytopathogenic Clavibacter michiganensis. The Science of Nature, 110(3), 15.	https://doi.org/10.1007/s00114-023-01844-x	Yes
Tracheophyta_Angiosperms	Carica	Carica papaya	L.	Root	Silver	59.46	Cubical	Undetermined	Antimicrobial activity	Arsene, M. M. J., Viktorovna, P. I., Alla, M., Mariya, M., Davares, A. K. L., Carime, B. Z., ... & Andrey, V. (2023). Antimicrobial activity of phytofabricated silver nanoparticles using Carica papaya L. against Gram-negative bacteria. Veterinary World, 16(6), 1301.	https://doi.org/10.14202/vetworld.2023.1301-1311	Yes
Tracheophyta_Angiosperms	Carica	Carica papaya	L.	Reproductive structures	Silver	66.57	Cubical	Undetermined	Antimicrobial activity	Arsene, M. M. J., Viktorovna, P. I., Alla, M., Mariya, M., Davares, A. K. L., Carime, B. Z., ... & Andrey, V. (2023). Antimicrobial activity of phytofabricated silver nanoparticles using Carica papaya L. against Gram-negative bacteria. Veterinary World, 16(6), 1301.	https://doi.org/10.14202/vetworld.2023.1301-1311	Yes
Tracheophyta_Angiosperms	Carica	Carica papaya	L.	Reproductive structures	Silver	75.68	Spherical	Undetermined	Antimicrobial activity	Jassim, A. M. N., Mohammed, M. T., Farhan, S. A., Dadoosh, R. M., Majeed, Z. N., & Abdula, A. M. (2019). Green synthesis of silver nanoparticles using Carica papaya juice and study of their biochemical application. Journal of Pharmaceutical Sciences and Research, 11(3), 1025-1034.	-	Yes
Tracheophyta_Angiosperms	Carpesium	Carpesium nepalense	Less.	Leaves	Silver	80	Spherical	Monodisperse	Antibacterial, hepatoprotective and cytotoxic activities	Burki, S., Asghar, M. A., Ali, I., Asghar, M. A., Burki, Z. G., Javed, I., & Ullah, R. (2023). A Sustainable Green Synthesize of Nanocomposite of Silver Nanoparticles Functionalized with Pectin using Carpesium nepalense for Different Therapeutic Application: A Mechanistic Approach.	https://doi.org/10.20944/preprints202306.0564.v1	Yes
Tracheophyta_Angiosperms	Cassia	Cassia angustifolia	Vahl	Reproductive structures	Silver	45	Spherical	Undetermined	Cytotoxic and antioxidant activity	Bharathi, D., & Bhuvaneshwari, V. (2019). Evaluation of the cytotoxic and antioxidant activity of phyto-synthesized silver nanoparticles using Cassia angustifolia flowers. BioNanoScience, 9, 155-163.	https://doi.org/10.1007/s12668-018-0577-5	Yes
Tracheophyta_Angiosperms	Cassia	Cassia auriculata	L.	Reproductive structures	Silver	22.5	Spherical	Undetermined	Catalytic activity	Muthu, K., & Priya, S. (2017). Green synthesis, characterization and catalytic activity of silver nanoparticles using Cassia auriculata flower extract separated fraction. Spectrochimica Acta Part A: Molecular and Biomolecular Spectroscopy, 179, 66-72.	https://doi.org/10.1016/j.saa.2017.02.024	Yes
Tracheophyta_Angiosperms	Cassia	Cassia fistula	L.	Stem	Gold	76.8	Rectangular	Polydisperse	Antidiabetic activity	Daisy, P., & Saipriya, K. (2012). Biochemical analysis of Cassia fistula aqueous extract and phytochemically synthesized gold nanoparticles as hypoglycemic treatment for diabetes mellitus. International journal of nanomedicine, 1189-1202.	https://doi.org/10.2147/IJN.S26650	Yes
Tracheophyta_Angiosperms	Catharanthus	Catharanthus roseus	(L.) G. Don	Leaves	Ruthenium	19.63	Irregular	Monodisperse	Antifungal and antioxidant activity	Gupta, P. K., Ranganath, K. V., Dubey, N. K., & Mishra, L. (2019). Green synthesis, characterization and biological activity of synthesized ruthenium nanoparticles using fishtail fern, sago palm, rosy periwinkle and holy basil. Current Science, 117(8), 1308-1317.	-	Yes
Tracheophyta_Angiosperms	Catharanthus	Catharanthus roseus	(L.) G. Don	Leaves	Palladium	38	Spherical	Undetermined	Photo-catalytic degradation	Kalaiselvi, A., Roopan, S. M., Madhumitha, G., Ramalingam, C., & Elango, G. (2015). Synthesis and characterization of palladium nanoparticles using Catharanthus roseus leaf extract and its application in the photo-catalytic degradation. Spectrochimica Acta Part A: Molecular and Biomolecular Spectroscopy, 135, 116-119.	https://doi.org/10.1016/j.saa.2014.07.010	Yes
Tracheophyta_Angiosperms	Catharanthus	Catharanthus roseus	(L.) G. Don	Root	Silver	45	Spherical	Undetermined	Larvicidal activity	Rajagopal, T., Jemimah, I. A. A., Ponmanickam, P., & Ayyanar, M. (2015). Synthesis of silver nanoparticles using Catharanthus roseus root extract and its larvicidal effects. Journal of environmental biology, 36(6), 1283.	-	Yes
Tracheophyta_Angiosperms	Catharanthus	Catharanthus roseus	(L.) G. Don	Leaves	Titanium	67.5	Irregular	Undetermined	Inseticidal activity	Velayutham, K., Rahuman, A. A., Rajakumar, G., Santhoshkumar, T., Marimuthu, S., Jayaseelan, C., ... & Elango, G. (2012). Evaluation of Catharanthus roseus leaf extract-mediated biosynthesis of titanium dioxide nanoparticles against Hippobosca maculata and Bovicola ovis. Parasitology research, 111, 2329-2337.	https://doi.org/10.1007/s00436-011-2676-x	Yes
Tracheophyta_Angiosperms	Chenopodium	Chenopodium album	L.	Leaves	Silver	20	Spherical	Undetermined	Untested	Dwivedi, A. D., & Gopal, K. (2010). Biosynthesis of silver and gold nanoparticles using Chenopodium album leaf extract. Colloids and Surfaces A: Physicochemical and Engineering Aspects, 369(1-3), 27-33.	https://doi.org/10.1016/j.colsurfa.2010.07.020	Yes
Tracheophyta_Angiosperms	Chenopodium	Chenopodium album	L.	Leaves	Gold	20	Spherical	Undetermined	Untested	Dwivedi, A. D., & Gopal, K. (2010). Biosynthesis of silver and gold nanoparticles using Chenopodium album leaf extract. Colloids and Surfaces A: Physicochemical and Engineering Aspects, 369(1-3), 27-33.	https://doi.org/10.1016/j.colsurfa.2010.07.020	Yes
Tracheophyta_Angiosperms	Chenopodium	Chenopodium murale	L.	Leaves	Silver	40	Undetermined	Undetermined	Antioxidant and antibacterial activity	Abdel-Aziz, M. S., Shaheen, M. S., El-Nekeety, A. A., & Abdel-Wahhab, M. A. (2014). Antioxidant and antibacterial activity of silver nanoparticles biosynthesized using Chenopodium murale leaf extract. Journal of Saudi Chemical Society, 18(4), 356-363.	https://doi.org/10.1016/j.jscs.2013.09.011	Yes
Tracheophyta_Angiosperms	Chloris	Chloris barbata	Sw.	Leaves	Silver	9	Spherical	Monodisperse*	Antibacterial and antioxidant activities	Kumari, K. A., Reddy, G. B., Vishnu, T., & Mittapelli, V. (2023). Sustainable green synthesis of silver nanoparticles using Chloris Barbata leaf extract with its bioactivity against multidrug resistant bacterial strains and as an antioxidant agent. Materials Today: Proceedings, 92, 586-593.	https://doi.org/10.1016/j.matpr.2023.04.006	Yes
Tracheophyta_Angiosperms	Chrysanthemum	Chrysanthemum indicum	L.	Reproductive structures	Silver	42	Spherical	Polydisperse	Larvicidal activity	Arokiyaraj, S., Dinesh Kumar, V., Elakya, V., Kamala, T., Park, S. K., Ragam, M., ... & Vincent, S. (2015). Biosynthesized silver nanoparticles using floral extract of Chrysanthemum indicum L.—potential for malaria vector control. Environmental Science and Pollution Research, 22, 9759-9765.	https://doi.org/10.1007/s11356-015-4148-9	Yes
Tracheophyta_Angiosperms	Chrysopogon	Chrysopogon zizanioides	(L.) Roberty	Leaves	Silver	97.5	Cubical	Monodisperse	Untested	Arunachalam, K. D., & Annamalai, S. K. (2013). Chrysopogon zizanioides aqueous extract mediated synthesis, characterization of crystalline silver and gold nanoparticles for biomedical applications. International journal of nanomedicine, 2375-2384.	https://doi.org/10.2147/IJN.S44076	Yes
Tracheophyta_Angiosperms	Chrysopogon	Chrysopogon zizanioides	(L.) Roberty	Leaves	Gold	35	Cubical	Monodisperse	Untested	Arunachalam, K. D., & Annamalai, S. K. (2013). Chrysopogon zizanioides aqueous extract mediated synthesis, characterization of crystalline silver and gold nanoparticles for biomedical applications. International journal of nanomedicine, 2375-2384.	https://doi.org/10.2147/IJN.S44076	Yes
Tracheophyta_Angiosperms	Chrysopogon	Chrysopogon zizanioides	(L.) Roberty	Root	Silver	15	Spherical	Undetermined	Antibacterial activity	Ram, G. D., Kumar, S. P., Srinivasan, T. K., Aravind, T., Ramya, S., Lingaraja, D., & Bhuvaneshwari, G. (2023). Green synthesis of silver nanoparticles using Chrysopogon zizanioides root extract and their antibacterial activities. Materials Today: Proceedings.	https://doi.org/10.1016/j.matpr.2023.01.026	Yes
Tracheophyta_Angiosperms	Cinnamomum	Cinnamomum camphora	(L.) J. Presl	Reproductive structures	Silver	20.3	Spherical	Monodisperse	Antifungal activity	Huang, W., Xu, M., Duan, H., Bi, Y., & Yu, H. (2019). Inhibition of Fusarium oxysporum by AgNPs biosynthesised using Cinnamomum camphora fruit extract. IET nanobiotechnology, 13(1), 42-45.	https://doi.org/10.1049/iet-nbt.2018.5065	Yes
Tracheophyta_Angiosperms	Cinnamomum	Cinnamomum cassia	(L.) J. Presl	Stem	Silver	42	Spherical	Undetermined	Antiviral activity	Fatima, M., Zaidi, S., Amraiz, D., & Afzal, F. (2016). In vitro antiviral activity of Cinnamomum cassia and its nanoparticles against H7N3 influenza a virus. Journal of Microbiology and Biotechnology, 26(1), 151-159.	http://dx.doi.org/10.4014/jmb.1508.08024	Yes
Tracheophyta_Angiosperms	Cinnamomum	Cinnamomum verum	J. Presl	Stem	Zinc	45	Undetermined	Undetermined	Antibacterial activity	Ansari, M. A., Murali, M., Prasad, D., Alzohairy, M. A., Almatroudi, A., Alomary, M. N., ... & Niranjana, S. R. (2020). Cinnamomum verum bark extract mediated green synthesis of ZnO nanoparticles and their antibacterial potentiality. Biomolecules, 10(2), 336.	https://doi.org/10.3390/biom10020336	Yes
Tracheophyta_Angiosperms	Cissus	Cissus quadrangularis	L.	Stem	Silver	42.46	Spherical	Polydisperse	Acaricidal and insecticidal activities	Santhoshkumar, T., Rahuman, A. A., Bagavan, A., Marimuthu, S., Jayaseelan, C., Kirthi, A. V., ... & Rao, K. V. B. (2012). Evaluation of stem aqueous extract and synthesized silver nanoparticles using Cissus quadrangularis against Hippobosca maculata and Rhipicephalus (Boophilus) microplus. Experimental Parasitology, 132(2), 156-165.	https://doi.org/10.1016/j.exppara.2012.06.009	Yes
Tracheophyta_Angiosperms	Cissus	Cissus quadrangularis	L.	Stem	Zinc	135	Spherical	Undetermined	Untested	Nazneen, S., & Sultana, S. (2024). Green Synthesis and Characterization of Cissus quadrangularis. L stem mediated Zinc Oxide Nanoparticles. Plant Science Archives, 1(05).	https://doi.org/10.5147/PSA.2024.9.1.01	No
Tracheophyta_Angiosperms	Citrullus	Citrullus colocynthis	(L.) Schrad.	Reproductive structures	Iron	10.5	Spherical	Undetermined	Antimicrobial activity	Farouk, F., Abdelmageed, M., Azam Ansari, M., & Azzazy, H. M. (2020). Synthesis of magnetic iron oxide nanoparticles using pulp and seed aqueous extract of Citrullus colocynth and evaluation of their antimicrobial activity. Biotechnology letters, 42, 231-240.	https://doi.org/10.1007/s10529-019-02762-7	Yes
Tracheophyta_Angiosperms	Citrullus	Citrullus colocynthis	(L.) Schrad.	Reproductive structures	Iron	28.5	Spherical	Undetermined	Antimicrobial activity	Farouk, F., Abdelmageed, M., Azam Ansari, M., & Azzazy, H. M. (2020). Synthesis of magnetic iron oxide nanoparticles using pulp and seed aqueous extract of Citrullus colocynth and evaluation of their antimicrobial activity. Biotechnology letters, 42, 231-240.	https://doi.org/10.1007/s10529-019-02762-7	Yes
Tracheophyta_Angiosperms	Citrullus	Citrullus lanatus	(Thunb.) Matsum. & Nakai	Reproductive structures	Gold	80	Spherical	Monodisperse*	Proteasome inhibitory activity, antibacterial, and antioxidant activities	Patra, J. K., & Baek, K. H. (2015). Novel green synthesis of gold nanoparticles using Citrullus lanatus rind and investigation of proteasome inhibitory activity, antibacterial, and antioxidant potential. International journal of nanomedicine, 7253-7264.	https://doi.org/10.2147/IJN.S95483	Yes
Tracheophyta_Angiosperms	Citrullus	Citrullus lanatus	(Thunb.) Matsum. & Nakai	Reproductive structures	Silver	109.97	Spherical	Polydisperse	Antimicrobial and antioxidant activities	Patra, J. K., Das, G., & Baek, K. H. (2016). Phyto-mediated biosynthesis of silver nanoparticles using the rind extract of watermelon (Citrullus lanatus) under photo-catalyzed condition and investigation of its antibacterial, anticandidal and antioxidant efficacy. Journal of Photochemistry and Photobiology B: Biology, 161, 200-210.	https://doi.org/10.1016/j.jphotobiol.2016.05.021	No
Tracheophyta_Angiosperms	Citrus	Citrus macroptera	Montrouz.	Reproductive structures	Gold	20	Spherical	Polydisperse*	Antimicrobial and anticancer activity	Majumdar, M., Biswas, S. C., Choudhury, R., Upadhyay, P., Adhikary, A., Roy, D. N., & Misra, T. K. (2019). Synthesis of gold nanoparticles using citrus macroptera fruit extract: anti‐biofilm and anticancer activity. ChemistrySelect, 4(19), 5714-5723.	https://doi.org/10.1002/slct.201804021	Yes
Tracheophyta_Angiosperms	Citrus	Citrus maxima	(Burm.) Merr.	Reproductive structures	Gold	25.7	Spherical	Monodisperse*	Catalytic activity	Yu, J., Xu, D., Guan, H. N., Wang, C., & Huang, L. K. (2016). Facile one-step green synthesis of gold nanoparticles using Citrus maxima aqueous extracts and its catalytic activity. Materials Letters, 166, 110-112.	https://doi.org/10.1016/j.matlet.2015.12.031	Yes
Tracheophyta_Angiosperms	Citrus	Citrus maxima	(Burm.) Merr.	Reproductive structures	Zinc	15	Irregular	Undetermined	Photocatalytic, electrochemical sensor and antibacterial activities	Pavithra, N. S., Lingaraju, K., Raghu, G. K., & Nagaraju, G. (2017). Citrus maxima (Pomelo) juice mediated eco-friendly synthesis of ZnO nanoparticles: applications to photocatalytic, electrochemical sensor and antibacterial activities. Spectrochimica Acta Part A: Molecular and Biomolecular Spectroscopy, 185, 11-19.	https://doi.org/10.1016/j.saa.2017.05.032	Yes
Tracheophyta_Angiosperms	Citrus	Citrus medica	L.	Reproductive structures	Copper	20	Undetermined	Undetermined	Antimicrobial activity	Shende, S., Ingle, A. P., Gade, A., & Rai, M. (2015). Green synthesis of copper nanoparticles by Citrus medica Linn.(Idilimbu) juice and its antimicrobial activity. World Journal of Microbiology and Biotechnology, 31, 865-873.	https://doi.org/10.1007/s11274-015-1840-3	Yes
Tracheophyta_Angiosperms	Citrus	Citrus sinensis	(L.) Osbeck	Reproductive structures	Silver	35	Spherical	Polydisperse	Antibacterial activity	Kaviya, S., Santhanalakshmi, J., Viswanathan, B., Muthumary, J., & Srinivasan, K. (2011). Biosynthesis of silver nanoparticles using Citrus sinensis peel extract and its antibacterial activity. Spectrochimica Acta Part A: Molecular and Biomolecular Spectroscopy, 79(3), 594-598.	https://doi.org/10.1016/j.saa.2011.03.040	Yes
Tracheophyta_Angiosperms	Citrus	Citrus sinensis	(L.) Osbeck	Reproductive structures	Silver	10	Spherical	Polydisperse	Antibacterial activity	Kaviya, S., Santhanalakshmi, J., Viswanathan, B., Muthumary, J., & Srinivasan, K. (2011). Biosynthesis of silver nanoparticles using Citrus sinensis peel extract and its antibacterial activity. Spectrochimica Acta Part A: Molecular and Biomolecular Spectroscopy, 79(3), 594-598.	https://doi.org/10.1016/j.saa.2011.03.040	Yes
Tracheophyta_Angiosperms	Citrus	Citrus sinensis	(L.) Osbeck	Reproductive structures	Silver	7.36	Spherical	Undetermined	Untested	Kahrilas, G. A., Wally, L. M., Fredrick, S. J., Hiskey, M., Prieto, A. L., & Owens, J. E. (2014). Microwave-assisted green synthesis of silver nanoparticles using orange peel extract. ACS Sustainable Chemistry & Engineering, 2(3), 367-376.	https://doi.org/10.1021/sc4003664	Yes
Tracheophyta_Angiosperms	Clidemia	Clidemia hirta	(L.) D. Don	Undisclosed	Silver	57.4	Irregular	Undetermined	Antibacterial activity	Syafiuddin, A., Salmiati, Hadibarata, T., Beng Hong Kueh, A., & Razman Salim, M. (2017). Novel weed-extracted silver nanoparticles and their antibacterial appraisal against a rare bacterium from river and sewage treatment plan. Nanomaterials, 8(1), 9.	https://doi.org/10.3390/nano8010009	Yes
Tracheophyta_Angiosperms	Clitoria	Clitoria ternatea	L.	Reproductive structures	Silver	64	Spherical	Undetermined	Anticancer activity	Srinivas, B. K., Shivamadhu, M. C., Siddappaji, K. K., Krishnappa, D. K., & Jayarama, S. (2019). Angiosuppressive effects of bio-fabricated silver nanoparticles synthesis using Clitoria ternatea flower: an in vitro and in vivo approach. JBIC Journal of Biological Inorganic Chemistry, 24, 1115-1126.	https://doi.org/10.1007/s00775-019-01721-x	Yes
Tracheophyta_Angiosperms	Cnidoscolus	Cnidoscolus aconitifolius	(Mill.) I.M. Johnst.	Leaves	Zinc	100	Spherical	Undetermined	Plant growth promotion	Dangana, R. S., George, R. C., Shittu, U. O., & Agboola, F. K. (2023). Facile biosynthesis, characterisation and biotechnological application of ZnO nanoparticles mediated by leaves of Cnidoscolus aconitifolius. Artificial Cells, Nanomedicine, and Biotechnology, 51(1), 309-317.	https://doi.org/10.1080/21691401.2023.2221698	Yes
Tracheophyta_Angiosperms	Coccinia	Coccinia grandis	(L.) Voigt	Stem	Gold	20	Spherical	Undetermined	Citotoxity activity and cataract treatment	Wang, Y., Xia, R., Hu, H., & Peng, T. (2018). Biosynthesis, characterization and cytotoxicity of gold nanoparticles and their loading with N-acetylcarnosine for cataract treatment. Journal of Photochemistry and Photobiology B: Biology, 187, 180-183.	https://doi.org/10.1016/j.jphotobiol.2018.08.014	Yes
Tracheophyta_Angiosperms	Cochlospermum	Cochlospermum gossypium	(L.) DC.	Undisclosed	Palladium	6.5	Spherical	Monodisperse*	Biopolymer	Rastogi, L., Beedu, S. R., & Kora, A. J. (2015). Facile synthesis of palladium nanocatalyst using gum kondagogu (Cochlospermum gossypium): a natural biopolymer. IET nanobiotechnology, 9(6), 362-367.	https://doi.org/10.1049/iet-nbt.2014.0055	Yes
Tracheophyta_Angiosperms	Cochlospermum	Cochlospermum gossypium	(L.) DC.	Undisclosed	Gold	8.41	Spherical	Undetermined	Anticancer activity	Selvi, S. K., Kumar, J. M., & Sashidhar, R. B. (2017). Anti-proliferative activity of Gum kondagogu (Cochlospermum gossypium)-gold nanoparticle constructs on B16F10 melanoma cells: An in vitro model. Bioactive carbohydrates and dietary fibre, 11, 38-47.	https://doi.org/10.1016/j.bcdf.2017.07.002	Yes
Tracheophyta_Angiosperms	Coffea	Coffea arabica	L.	Reproductive structures	Silver	25	Spherical	Monodisperse	Antibacterial activity	Dhand, V., Soumya, L., Bharadwaj, S., Chakra, S., Bhatt, D., & Sreedhar, B. (2016). Green synthesis of silver nanoparticles using Coffea arabica seed extract and its antibacterial activity. Materials Science and Engineering: C, 58, 36-43.	http://dx.doi.org/10.1016/j.msec.2015.08.018	Yes
Tracheophyta_Angiosperms	Combretum	Combretum indicum	(L.) DeFilipps	Leaves	Silver	12	Oval	Undetermined	Antibacterial activity	Birusanti, A. B., Mallavarapu, U., Nayakanti, D., Espenti, C. S., & Mala, S. (2019). Sustainable green synthesis of silver nanoparticles by using Rangoon creeper leaves extract and their spectral analysis and anti‐bacterial studies. IET nanobiotechnology, 13(1), 71-76.	https://doi.org/10.1049/iet-nbt.2018.5117	Yes
Tracheophyta_Angiosperms	Commelina	Commelina benghalensis	L.	Leaves	Silver	48	Spherical	Undetermined	Untested	Johnson, I., & Prabu, H. J. (2015). Green synthesis and characterization of silver nanoparticles by leaf extracts of Cycas circinalis, Ficus amplissima, Commelina benghalensis and Lippia nodiflora. International Nano Letters, 5(1), 43-51.	https://doi.org/10.1007/s40089-014-0136-1	Yes
Tracheophyta_Angiosperms	Corchorus	Corchorus olitorus	L.	Leaves	Silver	Undertemined	Undetermined	Undetermined	Antibacterial activity	Meva, F. E. A., Ebongue, C. O., Fannang, S. V., Segnou, M. L., Ntoumba, A. A., Kedi, P. B. E., ... & Mpondo, E. A. M. (2017). Natural substances for the synthesis of silver nanoparticles against Escherichia coli: The case of Megaphrynium macrostachyum (Marantaceae), Corchorus olitorus (Tiliaceae), Ricinodendron heudelotii (Euphorbiaceae), Gnetum bucholzianum (Gnetaceae), and Ipomoea batatas (Conv…	https://doi.org/10.1155/2017/6834726	No
Tracheophyta_Angiosperms	Cordia	Cordia sebestena	L.	Leaves	Silver	62.5	Spherical	Undetermined	Nanophytoremediation of lead contaminated water	Chauhan, S. M., Shaikh, T., Labhane, N. M., & Mestry, A. Silver nanoparticles from Cordia sebestena leavesin nano-phytoremediation of lead contaminated water.	https://doi-ds.org/doilink/02.2024-71594835/IRJHIS2402021	Yes
Tracheophyta_Angiosperms	Cornus	Cornus mas	L.	Reproductive structures	Silver	16	Spherical	Monodisperse*	Anti-inflammatory activity	Filip, G. A., Moldovan, B., Baldea, I., Olteanu, D., Suharoschi, R., Decea, N., ... & David, L. (2019). UV-light mediated green synthesis of silver and gold nanoparticles using Cornelian cherry fruit extract and their comparative effects in experimental inflammation. Journal of Photochemistry and Photobiology B: Biology, 191, 26-37.	https://doi.org/10.1016/j.jphotobiol.2018.12.006	Yes
Tracheophyta_Angiosperms	Cornus	Cornus mas	L.	Reproductive structures	Gold	19	Spherical	Monodisperse*	Anti-inflammatory activity	Filip, G. A., Moldovan, B., Baldea, I., Olteanu, D., Suharoschi, R., Decea, N., ... & David, L. (2019). UV-light mediated green synthesis of silver and gold nanoparticles using Cornelian cherry fruit extract and their comparative effects in experimental inflammation. Journal of Photochemistry and Photobiology B: Biology, 191, 26-37.	https://doi.org/10.1016/j.jphotobiol.2018.12.006	Yes
Tracheophyta_Angiosperms	Crataegus	Crataegus pentagyna	Waldst.	Reproductive structures	Silver	35	Spherical	Undetermined	Organic pollution dyes degradation and antibacterial application	Ebrahimzadeh, M. A., Naghizadeh, A., Amiri, O., Shirzadi-Ahodashti, M., & Mortazavi-Derazkola, S. (2020). Green and facile synthesis of Ag nanoparticles using Crataegus pentagyna fruit extract (CP-AgNPs) for organic pollution dyes degradation and antibacterial application. Bioorganic chemistry, 94, 103425.	https://doi.org/10.1016/j.bioorg.2019.103425	Yes
Tracheophyta_Angiosperms	Crescentia	Crescentia cujete	L.	Leaves	Silver	355	Spherical	Undetermined	Antimicrobial activity	Sáncheza, M. A., & Fiscal Ladino, J. A. (2023). Antimicrobial evaluation of silver nanoparticles using extracts of Crescentia cujete L. Brazilian Journal of Biology, 84, e270215.	https://doi.org/10.1590/1519-6984.270215	No
Tracheophyta_Angiosperms	Croton	Croton sparsiflorus	Morong	Leaves	Silver	37	Spherical	Undetermined	Antimicrobial activity	Kathiravan, V., Ravi, S., Ashokkumar, S., Velmurugan, S., Elumalai, K., & Khatiwada, C. P. (2015). Green synthesis of silver nanoparticles using Croton sparsiflorus morong leaf extract and their antibacterial and antifungal activities. Spectrochimica Acta Part A: Molecular and Biomolecular Spectroscopy, 139, 200-205.	https://doi.org/10.1016/j.saa.2014.12.022	Yes
Tracheophyta_Angiosperms	Croton	Croton tiglium	L.	Reproductive structures	Silver	Undertemined	Undetermined	Undetermined	Anticancer activity	Aboulthana, W. M., Ibrahim, N. E. S., Osman, N. M., Seif, M. M., Hassan, A. K., Youssef, A. M., ... & Madboli, A. A. (2020). Evaluation of the biological efficiency of silver nanoparticles biosynthesized using Croton tiglium L. seeds extract against azoxymethane induced colon cancer in rats. Asian Pacific Journal of Cancer Prevention: APJCP, 21(5), 1369.	https://doi.org/10.31557/APJCP.2020.21.5.1369	No
Tracheophyta_Angiosperms	Cucumis	Cucumis melo	L.	Reproductive structures	Gold	78.11	Spherical	Undetermined	Antimicrobial and antioxidant activities	Patra, J. K., & Baek, K. H. (2016). Comparative study of proteasome inhibitory, synergistic antibacterial, synergistic anticandidal, and antioxidant activities of gold nanoparticles biosynthesized using fruit waste materials. International journal of nanomedicine, 4691-4705.	https://doi.org/10.2147/IJN.S108920	Yes
Tracheophyta_Angiosperms	Cuminum	Cuminum cyminum	L.	Reproductive structures	Silver	100	Spherical	Monodisperse	Anticancer activity	Dinparvar, S., Bagirova, M., Allahverdiyev, A. M., Abamor, E. S., Safarov, T., Aydogdu, M., & Aktas, D. (2020). A nanotechnology-based new approach in the treatment of breast cancer: Biosynthesized silver nanoparticles using Cuminum cyminum L. seed extract. Journal of Photochemistry and Photobiology B: Biology, 208, 111902.	https://doi.org/10.1016/j.jphotobiol.2020.111902	Yes
Tracheophyta_Angiosperms	Curcuma	Curcuma longa	L.	Stem	Silver	75.5	Spherical	Monodisperse*	Antibacterial activity	Sathishkumar, M., Sneha, K., & Yun, Y. S. (2010). Immobilization of silver nanoparticles synthesized using Curcuma longa tuber powder and extract on cotton cloth for bactericidal activity. Bioresource technology, 101(20), 7958-7965.	https://doi.org/10.1016/j.biortech.2010.05.051	Yes
Tracheophyta_Angiosperms	Curcuma	Curcuma longa	L.	Stem	Silver	52.1	Spherical	Undetermined	Anticancer activity	Venkatadri, B., Shanparvish, E., Rameshkumar, M. R., Arasu, M. V., Al-Dhabi, N. A., Ponnusamy, V. K., & Agastian, P. (2020). Green synthesis of silver nanoparticles using aqueous rhizome extract of Zingiber officinale and Curcuma longa: In-vitro anti-cancer potential on human colon carcinoma HT-29 cells. Saudi Journal of Biological Sciences, 27(11), 2980-2986.	https://doi.org/10.1016/j.sjbs.2020.09.021	Yes
Tracheophyta_Angiosperms	Curcuma	Curcuma longa	L.	Stem	Silver	70	Spherical	Monodisperse*	Antifungal activity	Chintala, S., Laishram, R., Mondal, P., Pal, K., Kantamraju, P., Ghosh, S., ... & Sahana, N. (2023). Turmeric (Curcuma longa L.) rhizome extract mediated silver nanoformulation exhibits enhanced antifungal property against Rhizoctonia solani and boosts innate immunity of rice. Industrial Crops and Products, 206, 117616.	https://doi.org/10.1016/j.indcrop.2023.117616	Yes
Tracheophyta_Angiosperms	Curcuma	Curcuma longa	L.	Reproductive structures	Silver	5	Spherical	Polydisperse	Antibacterial activity	Rajak, K. K., Pahilani, P., Patel, H., Kikani, B., Desai, R., & Kumar, H. (2023). Green synthesis of silver nanoparticles using Curcuma longa flower extract and antibacterial activity. arXiv preprint arXiv:2304.04777.	https://doi.org/10.48550/arXiv.2304.04777	Yes
Tracheophyta_Angiosperms	Cyamopsis	Cyamopsis tetragonoloba	(L.) Taub.	Undisclosed	Gold	6.5	Spherical	Monodisperse*	Ammonia sensor	Pandey, S., Goswami, G. K., & Nanda, K. K. (2013). Green synthesis of polysaccharide/gold nanoparticle nanocomposite: an efficient ammonia sensor. Carbohydrate polymers, 94(1), 229-234.	https://doi.org/10.1016/j.carbpol.2013.01.009	Yes
Tracheophyta_Angiosperms	Cymbopogon	Cymbopogon citratus	Stapf	Leaves	Silver	21.5	Spherical	Monodisperse	Antibacterial activity	Ajayi, E., & Afolayan, A. (2017). Green synthesis, characterization and biological activities of silver nanoparticles from alkalinized Cymbopogon citratus Stapf. Advances in natural sciences: Nanoscience and nanotechnology, 8(1), 015017.	https://doi.org/10.1088/2043-6254/aa5cf7	Yes
Tracheophyta_Angiosperms	Cymbopogon	Cymbopogon citratus	Stapf	Leaves	Copper	2.9	Spherical	Monodisperse*	Untested	Brumbaugh, A. D., Cohen, K. A., & St. Angelo, S. K. (2014). Ultrasmall copper nanoparticles synthesized with a plant tea reducing agent. ACS Sustainable Chemistry & Engineering, 2(8), 1933-1939.	https://doi.org/10.1021/sc500393t	Yes
Tracheophyta_Angiosperms	Cymbopogon	Cymbopogon citratus	Stapf	Leaves	Copper	12.95	Irregular	Undetermined	Antibacterial and antibiofilm activities	Cherian, T., Ali, K., Saquib, Q., Faisal, M., Wahab, R., & Musarrat, J. (2020). Cymbopogon citratus functionalized green synthesis of CuO-nanoparticles: Novel prospects as antibacterial and antibiofilm agents. Biomolecules, 10(2), 169.	https://doi.org/10.3390/biom10020169	Yes
Tracheophyta_Angiosperms	Cymbopogon	Cymbopogon citratus	Stapf	Leaves	Gold	20	Irregular	Undetermined	Toxicity activity	Murugan, K., Benelli, G., Panneerselvam, C., Subramaniam, J., Jeyalalitha, T., Dinesh, D., ... & Madhiyazhagan, P. (2015). Cymbopogon citratus-synthesized gold nanoparticles boost the predation efficiency of copepod Mesocyclops aspericornis against malaria and dengue mosquitoes. Experimental parasitology, 153, 129-138.	https://doi.org/10.1016/j.exppara.2015.03.017	Yes
Tracheophyta_Angiosperms	Cymbopogon	Cymbopogon citratus	(DC.) Stapf	Leaves	Iron	192.5	Undetermined	Undetermined	Untested	Shah, S., Dasgupta, S., Chakraborty, M., Vadakkekara, R., & Hajoori, M. (2014). Green synthesis of iron nanoparticles using plant extracts. Int J Biol Pharm Res, 5(7), 549-52.	-	No
Tracheophyta_Angiosperms	Cymbopogon	Cymbopogon citratus	(DC.) Stapf	Leaves	Silver	100.6	Spherical	Monodisperse*	Antifungal activity	Al-Otibi, F., Albulayhid, L. S., Alharbi, R. I., Almohsen, A. A., & AlShowiman, G. M. (2023). Biological Activity of Biosynthesized Silver Nanoaggregates Prepared from the Aqueous Extract of Cymbopogon citratus against Candida spp. Nanomaterials, 13(15), 2198.	https://doi.org/10.3390/nano13152198	No
Tracheophyta_Angiosperms	Cynodon	Cynodon dactylon	(L.) Pers.	Leaves	Silver	40	Spherical	Undetermined	Untested	Supraja, S., Ali, S. M., Chakravarthy, N., Jaya Prakash Priya, A., Sagadevan, E., Kasinathan, M. K., ... & Arumugam, P. (2013). Green synthesis of silver nanoparticles from Cynodon dactylon leaf extract. Int J Chem Tech, 5(1), 271-277.	-	Yes
Tracheophyta_Angiosperms	Cyperus	Cyperus rotundus	L.	Undisclosed	Silver	20.5	Spherical	Undetermined	Antibacterial activity	Syafiuddin, A., Salmiati, Hadibarata, T., Beng Hong Kueh, A., & Razman Salim, M. (2017). Novel weed-extracted silver nanoparticles and their antibacterial appraisal against a rare bacterium from river and sewage treatment plan. Nanomaterials, 8(1), 9.	https://doi.org/10.3390/nano8010009	Yes
Tracheophyta_Angiosperms	Datura	Datura innoxia	Mill.	Stem	Iron	82	Undetermined	Undetermined	Untested	Shah, S., Dasgupta, S., Chakraborty, M., Vadakkekara, R., & Hajoori, M. (2014). Green synthesis of iron nanoparticles using plant extracts. Int J Biol Pharm Res, 5(7), 549-52.	-	Yes
Tracheophyta_Angiosperms	Decalepis	Decalepis hamiltonii	Wight & Arn.	Root	Silver	32.5	Spherical	Undetermined	Antimicrobial activity	Rashmi, V., & Sanjay, K. R. (2017). Green synthesis, characterisation and bioactivity of plant‐mediated silver nanoparticles using Decalepis hamiltonii root extract. IET nanobiotechnology, 11(3), 247-254.	https://doi.org/10.1049/iet-nbt.2016.0018	Yes
Tracheophyta_Angiosperms	Delphinium	Delphinium denudatum	Wall. ex Hook. f. & Thomson	Root	Silver	85	Spherical	Polydisperse	Antibacterial and larvicidal activity	Suresh, G., Gunasekar, P. H., Kokila, D., Prabhu, D., Dinesh, D., Ravichandran, N., ... & Siva, G. V. (2014). Green synthesis of silver nanoparticles using Delphinium denudatum root extract exhibits antibacterial and mosquito larvicidal activities. Spectrochimica Acta Part A: Molecular and Biomolecular Spectroscopy, 127, 61-66.	https://doi.org/10.1016/j.saa.2014.02.030	Yes
Tracheophyta_Angiosperms	Derris	Derris trifoliata	Lour.	Leaves	Silver	20	Spherical	Polydisperse	Larvicial activity	Kumar, V. A., Ammani, K., Jobina, R., Subhaswaraj, P., & Siddhardha, B. (2017). Photo-induced and phytomediated synthesis of silver nanoparticles using Derris trifoliata leaf extract and its larvicidal activity against Aedes aegypti. Journal of Photochemistry and Photobiology B: Biology, 171, 1-8.	https://doi.org/10.1016/j.jphotobiol.2017.04.022	Yes
Tracheophyta_Angiosperms	Dillenia	Dillenia indica	L.	Reproductive structures	Silver	Undertemined	Undetermined	Undetermined	Untested	Singh, S., Saikia, J. P., & Buragohain, A. K. (2013). A novel ‘green’synthesis of colloidal silver nanoparticles (SNP) using Dillenia indica fruit extract. Colloids and Surfaces B: Biointerfaces, 102, 83-85.	https://doi.org/10.1016/j.colsurfb.2012.08.012	No
Tracheophyta_Angiosperms	Dimocarpus	Dimocarpus longan	Lour.	Reproductive structures	Zinc	55	Hexagonal	Monodisperse	Photocatalytic activity	Chankaew, C., Tapala, W., Grudpan, K., & Rujiwatra, A. (2019). Microwave synthesis of ZnO nanoparticles using longan seeds biowaste and their efficiencies in photocatalytic decolorization of organic dyes. Environmental Science and Pollution Research, 26, 17548-17554.	https://doi.org/10.1007/s11356-019-05099-w	Yes
Tracheophyta_Angiosperms	Dimocarpus	Dimocarpus longan	Lour.	Reproductive structures	Silver	20.5	Cubical	Monodisperse*	Antibacterial and anticancer activity	He, Y., Du, Z., Ma, S., Cheng, S., Jiang, S., Liu, Y., ... & Zheng, X. (2016). Biosynthesis, antibacterial activity and anticancer effects against prostate cancer (PC-3) cells of silver nanoparticles using Dimocarpus Longan Lour. peel extract. Nanoscale research letters, 11, 1-10.	https://doi.org/10.1186/s11671-016-1511-9	Yes
Tracheophyta_Angiosperms	Dioscorea	Dioscorea batatas	Decne.	Stem	Silver	Undertemined	Undetermined	Undetermined	Antimicrobial activity	Nagajyothi, P. C., & Lee, K. D. (2011). Synthesis of plant-mediated silver nanoparticles using Dioscorea batatas rhizome extract and evaluation of their antimicrobial activities. Journal of nanomaterials, 2011, 1-7.	https://doi.org/10.1155/2011/573429	No
Tracheophyta_Angiosperms	Dioscorea	Dioscorea bulbifera	L.	Stem	Silver	20	Spherical	Undetermined	Antimicrobial activity	Ghosh, S., Patil, S., Ahire, M., Kitture, R., Kale, S., Pardesi, K., ... & Chopade, B. A. (2012). Synthesis of silver nanoparticles using Dioscorea bulbifera tuber extract and evaluation of its synergistic potential in combination with antimicrobial agents. International journal of nanomedicine, 483-496.	https://doi.org/10.2147/IJN.S24793	Yes
Tracheophyta_Angiosperms	Diospyros	Diospyros montana	Roxb.	Leaves	Silver	29.74	Spherical	Undetermined	Inseticidal activity	Malla, R. K., & Chandra, G. (2023). Diospyros montana mediated reduction, stabilization, and characterization of silver nanoparticles and evaluation of their mosquitocidal potentiality against dengue vector Aedes albopictus. Scientific Reports, 13(1), 17202.	https://doi.org/10.1038/s41598-023-44442-7	Yes
Tracheophyta_Angiosperms	Diospyros	Diospyros paniculata	Dalzell	Root	Silver	17	Spherical	Undetermined	Antimicrobial activity	Rao, N. H., Lakshmidevi, N., Pammi, S. V. N., Kollu, P., Ganapaty, S., & Lakshmi, P. (2016). Green synthesis of silver nanoparticles using methanolic root extracts of Diospyros paniculata and their antimicrobial activities. Materials science and engineering: C, 62, 553-557.	https://doi.org/10.1016/j.msec.2016.01.072	Yes
Tracheophyta_Angiosperms	Diospyros	Diospyros sylvatica	Roxb.	Root	Silver	8	Spherical	Undetermined	Antimicrobial activity	Pethakamsetty, L., Kothapenta, K., Nammi, H. R., Ruddaraju, L. K., Kollu, P., Yoon, S. G., & Pammi, S. V. N. (2017). Green synthesis, characterization and antimicrobial activity of silver nanoparticles using methanolic root extracts of Diospyros sylvatica. Journal of environmental sciences, 55, 157-163.	https://doi.org/10.1016/j.jes.2016.04.027	Yes
Tracheophyta_Angiosperms	Eleusine	Eleusine indica	(L.) Gaertn.	Undisclosed	Silver	55	Spherical	Undetermined	Antibacterial activity	Syafiuddin, A., Salmiati, Hadibarata, T., Beng Hong Kueh, A., & Razman Salim, M. (2017). Novel weed-extracted silver nanoparticles and their antibacterial appraisal against a rare bacterium from river and sewage treatment plan. Nanomaterials, 8(1), 9.	https://doi.org/10.3390/nano8010009	Yes
Tracheophyta_Angiosperms	Emblica	Emblica officinalis	Gaertn.	Reproductive structures	Magnesium	27	Spherical	Undetermined	Antibacterial activity	Ramanujam, K., & Sundrarajan, M. (2014). Antibacterial effects of biosynthesized MgO nanoparticles using ethanolic fruit extract of Emblica officinalis. Journal of photochemistry and photobiology B: biology, 141, 296-300.	https://doi.org/10.1016/j.jphotobiol.2014.09.011	Yes
Tracheophyta_Angiosperms	Emblica	Emblica officinalis	Gaertn.	Reproductive structures	Silver	15	Spherical	Undetermined	Antibacterial activity	Ramesh, P. S., Kokila, T., & Geetha, D. (2015). Plant mediated green synthesis and antibacterial activity of silver nanoparticles using Emblica officinalis fruit extract. Spectrochimica Acta Part A: Molecular and Biomolecular Spectroscopy, 142, 339-343.	https://doi.org/10.1016/j.saa.2015.01.062	Yes
Tracheophyta_Angiosperms	Erytrhina	Erythrina indica	Lam.	Root	Silver	39	Spherical	Undetermined	Antibacterial and cytotoxic activities	Sre, P. R., Reka, M., Poovazhagi, R., Kumar, M. A., & Murugesan, K. (2015). Antibacterial and cytotoxic effect of biologically synthesized silver nanoparticles using aqueous root extract of Erythrina indica lam. Spectrochimica Acta Part A: Molecular and Biomolecular Spectroscopy, 135, 1137-1144.	https://doi.org/10.1016/j.saa.2014.08.019	Yes
Tracheophyta_Angiosperms	Eucalyptus	Eucalyptus camaldulensis	Dehnh.	Stem	Silver	468.7	Spherical	Polydisperse	Anti-ageing activity	Radwan, R. A., El-Sherif, Y. A., & Salama, M. M. (2020). A novel biochemical study of anti-ageing potential of Eucalyptus camaldulensis bark waste standardized extract and silver nanoparticles. Colloids and Surfaces B: Biointerfaces, 191, 111004.	https://doi.org/10.1016/j.colsurfb.2020.111004	No
Tracheophyta_Angiosperms	Euphorbia	Euphorbia condylocarpa	M. Bieb.	Root	Palladium-Iron	39	Undetermined	Undetermined	Catalytic activity	Nasrollahzadeh, M., Sajadi, S. M., Rostami-Vartooni, A., & Khalaj, M. (2015). Green synthesis of Pd/Fe3O4 nanoparticles using Euphorbia condylocarpa M. bieb root extract and their catalytic applications as magnetically recoverable and stable recyclable catalysts for the phosphine-free Sonogashira and Suzuki coupling reactions. Journal of Molecular Catalysis A: Chemical, 396, 31-39.	https://doi.org/10.1016/j.molcata.2014.09.029	Yes
Tracheophyta_Angiosperms	Euphorbia	Euphorbia hirta	L.	Undisclosed	Silver	56.25	Irregular	Undetermined	Antibacterial activity	Syafiuddin, A., Salmiati, Hadibarata, T., Beng Hong Kueh, A., & Razman Salim, M. (2017). Novel weed-extracted silver nanoparticles and their antibacterial appraisal against a rare bacterium from river and sewage treatment plan. Nanomaterials, 8(1), 9.	https://doi.org/10.3390/nano8010009	Yes
Tracheophyta_Angiosperms	Euphorbia	Euphorbia milii	Des Moul.	Stem	Iron	17.11	Spherical	Undetermined	Untested	Shah, S., Dasgupta, S., Chakraborty, M., Vadakkekara, R., & Hajoori, M. (2014). Green synthesis of iron nanoparticles using plant extracts. Int J Biol Pharm Res, 5(7), 549-52.	-	Yes
Tracheophyta_Angiosperms	Euphorbia	Euphorbia milii	Des Moul.	Reproductive structures	Iron	44	Undetermined	Undetermined	Untested	Shah, S., Dasgupta, S., Chakraborty, M., Vadakkekara, R., & Hajoori, M. (2014). Green synthesis of iron nanoparticles using plant extracts. Int J Biol Pharm Res, 5(7), 549-52.	-	Yes
Tracheophyta_Angiosperms	Euphorbia	Euphorbia prostrata	Aiton	Leaves	Silver	52.4	Spherical	Undetermined	Acaricidal and insecticidal activities	Zahir, A. A., & Rahuman, A. A. (2012). Evaluation of different extracts and synthesised silver nanoparticles from leaves of Euphorbia prostrata against Haemaphysalis bispinosa and Hippobosca maculata. Veterinary Parasitology, 187(3-4), 511-520.	https://doi.org/10.1016/j.vetpar.2012.02.001	Yes
Tracheophyta_Angiosperms	Euphoria	Euphoria longana	Lam.	Reproductive structures	Gold	25	Spherical	Undetermined	Anticancer, antioxidant and fluorescent activities	Khan, A. U., Yuan, Q., Wei, Y., Khan, S. U., Tahir, K., Khan, Z. U. H., ... & Nazir, S. (2016). Longan fruit juice mediated synthesis of uniformly dispersed spherical AuNPs: cytotoxicity against human breast cancer cell line MCF-7, antioxidant and fluorescent properties. RSC advances, 6(28), 23775-23782.	https://doi.org/10.1039/C5RA27100B	Yes
Tracheophyta_Angiosperms	Euphrasia	Euphrasia officinalis	L.	Leaves	Silver	40.37	Spherical	Undetermined	Antimicrobial and anticancer activity	Singh, H., Du, J., Singh, P., & Yi, T. H. (2018). Ecofriendly synthesis of silver and gold nanoparticles by Euphrasia officinalis leaf extract and its biomedical applications. Artificial cells, nanomedicine, and biotechnology, 46(6), 1163-1170.	https://doi.org/10.1080/21691401.2017.1362417	Yes
Tracheophyta_Angiosperms	Euphrasia	Euphrasia officinalis	L.	Leaves	Gold	49.72	Spherical	Undetermined	Antimicrobial and anticancer activity	Singh, H., Du, J., Singh, P., & Yi, T. H. (2018). Ecofriendly synthesis of silver and gold nanoparticles by Euphrasia officinalis leaf extract and its biomedical applications. Artificial cells, nanomedicine, and biotechnology, 46(6), 1163-1170.	https://doi.org/10.1080/21691401.2017.1362417	Yes
Tracheophyta_Angiosperms	Fagus	Fagus sylvatica	L.	Stem	Silver	32	Spherical	Monodisperse*	Antioxidant and antibacterial	Tanase, C., Berta, L., Coman, N. A., Roșca, I., Man, A., Toma, F., ... & Mare, A. (2019). Investigation of in vitro antioxidant and antibacterial potential of silver nanoparticles obtained by biosynthesis using beech bark extract. Antioxidants, 8(10), 459.	https://doi.org/10.3390/antiox8100459	Yes
Tracheophyta_Angiosperms	Ferula	Ferula foetida	St.-Lag.	Stem	Silver	6.4	Spherical	Polydisperse	Cytotoxic and antimicrobial activities	Devanesan, S., Ponmurugan, K., AlSalhi, M. S., & Al-Dhabi, N. A. (2020). Cytotoxic and antimicrobial efficacy of silver nanoparticles synthesized using a traditional phytoproduct, asafoetida gum. International Journal of Nanomedicine, 4351-4362.	https://doi.org/10.2147/IJN.S258319	Yes
Tracheophyta_Angiosperms	Ferula	Ferula persica	Willd.	Undisclosed	Gold	37.05	Spherical	Undetermined	Anticancer activity	Hosseinzadeh, N., Shomali, T., Hosseinzadeh, S., Raouf Fard, F., Pourmontaseri, M., & Fazeli, M. (2020). Green synthesis of gold nanoparticles by using Ferula persica Willd. gum essential oil: production, characterization and in vitro anti-cancer effects. Journal of Pharmacy and Pharmacology, 72(8), 1013-1025.	https://doi.org/10.1111/jphp.13274	Yes
Tracheophyta_Angiosperms	Ficus	Ficus amplissima	Sm.	Leaves	Silver	51	Spherical	Undetermined	Untested	Johnson, I., & Prabu, H. J. (2015). Green synthesis and characterization of silver nanoparticles by leaf extracts of Cycas circinalis, Ficus amplissima, Commelina benghalensis and Lippia nodiflora. International Nano Letters, 5(1), 43-51.	https://doi.org/10.1007/s40089-014-0136-1	Yes
Tracheophyta_Angiosperms	Ficus	Ficus benghalensis	L.	Stem	Silver	29	Spherical	Undetermined	Antimicrobial and anticancer activities	Nayak, D., Ashe, S., Rauta, P. R., Kumari, M., & Nayak, B. (2016). Bark extract mediated green synthesis of silver nanoparticles: evaluation of antimicrobial activity and antiproliferative response against osteosarcoma. Materials Science and Engineering: C, 58, 44-52.	https://doi.org/10.1016/j.msec.2015.08.022	Yes
Tracheophyta_Angiosperms	Ficus	Ficus carica	L.	Reproductive structures	Iron	9	Spherical	Monodisperse	Untested	Demirezen, D. A., Yıldız, Y. Ş., Yılmaz, Ş., & Yılmaz, D. D. (2019). Green synthesis and characterization of iron oxide nanoparticles using Ficus carica (common fig) dried fruit extract. Journal of bioscience and bioengineering, 127(2), 241-245.	https://doi.org/10.1016/j.jbiosc.2018.07.024	Yes
Tracheophyta_Angiosperms	Ficus	Ficus carica	L.	Reproductive structures	Silver	71.5	Spherical	Undetermined	Anticancer and toxicity activity	Jacob, S. J. P., Prasad, V. S., Sivasankar, S., & Muralidharan, P. (2017). Biosynthesis of silver nanoparticles using dried fruit extract of Ficus carica-Screening for its anticancer activity and toxicity in animal models. Food and Chemical Toxicology, 109, 951-956.	https://doi.org/10.1016/j.fct.2017.03.066	Yes
Tracheophyta_Angiosperms	Fragaria	Fragaria ananassa	Duchesne ex Rozier	Reproductive structures	Copper	20	Spherical	Monodisperse	Cytotoxicity, antioxidant, antimicrobial and healing activities	Hemmati, S., Ahmeda, A., Salehabadi, Y., Zangeneh, A., & Zangeneh, M. M. (2020). Synthesis, characterization, and evaluation of cytotoxicity, antioxidant, antifungal, antibacterial, and cutaneous wound healing effects of copper nanoparticles using the aqueous extract of Strawberry fruit and L-Ascorbic acid. Polyhedron, 180, 114425.	https://doi.org/10.1016/j.poly.2020.114425	Yes
Tracheophyta_Angiosperms	Garcinia	Garcinia indica	Choisy	Reproductive structures	Silver	17.5	Spherical	Polydisperse	Antibacterial and antioxidant activities	Sangaonkar, G. M., & Pawar, K. D. (2018). Garcinia indica mediated biogenic synthesis of silver nanoparticles with antibacterial and antioxidant activities. Colloids and Surfaces B: Biointerfaces, 164, 210-217.	https://doi.org/10.1016/j.colsurfb.2018.01.044	Yes
Tracheophyta_Angiosperms	Garcinia	Garcinia mangostana	L.	Leaves	Silver	35	Spherical	Monodisperse*	Antimicrobial activity	Veerasamy, R., Xin, T. Z., Gunasagaran, S., Xiang, T. F. W., Yang, E. F. C., Jeyakumar, N., & Dhanaraj, S. A. (2011). Biosynthesis of silver nanoparticles using mangosteen leaf extract and evaluation of their antimicrobial activities. Journal of saudi chemical society, 15(2), 113-120.	https://doi.org/10.1016/j.jscs.2010.06.004	Yes
Tracheophyta_Angiosperms	Garcinia	Garcinia mangostana	L.	Reproductive structures	Zinc	21	Spherical	Polydisperse*	Photocatalytic activity	Aminuzzaman, M., Ying, L. P., Goh, W. S., & Watanabe, A. (2018). Green synthesis of zinc oxide nanoparticles using aqueous extract of Garcinia mangostana fruit pericarp and their photocatalytic activity. Bulletin of Materials Science, 41, 1-10.	https://doi.org/10.1007/s12034-018-1568-4	Yes
Tracheophyta_Angiosperms	Gelsemium	Gelsemium sempervirens	(L.) J. St.-Hil.	Undisclosed	Silver	112.2	Spherical	Polydisperse	Anticancer activity	Das, S., Das, J., Samadder, A., Bhattacharyya, S. S., Das, D., & Khuda-Bukhsh, A. R. (2013). Biosynthesized silver nanoparticles by ethanolic extracts of Phytolacca decandra, Gelsemium sempervirens, Hydrastis canadensis and Thuja occidentalis induce differential cytotoxicity through G2/M arrest in A375 cells. Colloids and Surfaces B: Biointerfaces, 101, 325-336.	https://doi.org/10.1016/j.colsurfb.2012.07.008	No
Tracheophyta_Angiosperms	Gloriosa	Gloriosa superba	L.	Leaves	Cerium	5	Spherical	Undetermined	Antibacterial properties	Arumugam, A., Karthikeyan, C., Hameed, A. S. H., Gopinath, K., Gowri, S., & Karthika, V. (2015). Synthesis of cerium oxide nanoparticles using Gloriosa superba L. leaf extract and their structural, optical and antibacterial properties. Materials Science and Engineering: C, 49, 408-415.	https://doi.org/10.1016/j.msec.2015.01.042	Yes
Tracheophyta_Angiosperms	Gloriosa	Gloriosa superba	L.	Leaves	Ruthenium	57.5	Spherical	Undetermined	Antibacterial activity	Gopinath, K., Karthika, V., Gowri, S., Senthilkumar, V., Kumaresan, S., & Arumugam, A. (2014). Antibacterial activity of ruthenium nanoparticles synthesized using Gloriosa superba L. leaf extract. Journal of Nanostructure in Chemistry, 4, 1-6.	https://doi.org/10.1007/s40097-014-0083-4	Yes
Tracheophyta_Angiosperms	Gloriosa	Gloriosa superba	L.	Leaves	Copper	7.5	Spherical	Undetermined	Antibacterial activity	Naika, H. R., Lingaraju, K., Manjunath, K., Kumar, D., Nagaraju, G., Suresh, D., & Nagabhushana, H. (2015). Green synthesis of CuO nanoparticles using Gloriosa superba L. extract and their antibacterial activity. Journal of Taibah University for Science, 9(1), 7-12.	https://doi.org/10.1016/j.jtusci.2014.04.006	Yes
Tracheophyta_Angiosperms	Gnidia	Gnidia glauca	(Fresen.) Gilg	Reproductive structures	Gold	10	Spherical	Monodisperse*	Catalytic activity	Ghosh, S., Patil, S., Ahire, M., Kitture, R., Gurav, D. D., Jabgunde, A. M., ... & Chopade, B. A. (2012). Gnidia glauca flower extract mediated synthesis of gold nanoparticles and evaluation of its chemocatalytic potential. Journal of Nanobiotechnology, 10, 1-9.	https://doi.org/10.1186/1477-3155-10-17	Yes
Tracheophyta_Angiosperms	Grewia	Grewia carpinifolia	Juss.	Leaves	Copper	Undertemined	Undetermined	Undetermined	Antimicrobial activity	Lakshmanan, R., Mouliraj, P., Kannaiah, S., Jyothi, P., & Manohar, V. (2023). Synthesis and characterization of different (CU, ZN and AG) nanoparticles using Grewia carpinifolia leaves extract and their anti-microbial activity. Biochemical & Cellular Archives, 23(2).	https://doi.org/10.51470/bca.2023.23.2.1101	No
Tracheophyta_Angiosperms	Grewia	Grewia carpinifolia	Juss.	Leaves	Zinc	Undertemined	Undetermined	Undetermined	Antimicrobial activity	Lakshmanan, R., Mouliraj, P., Kannaiah, S., Jyothi, P., & Manohar, V. (2023). Synthesis and characterization of different (CU, ZN and AG) nanoparticles using Grewia carpinifolia leaves extract and their anti-microbial activity. Biochemical & Cellular Archives, 23(2).	https://doi.org/10.51470/bca.2023.23.2.1101	No
Tracheophyta_Angiosperms	Grewia	Grewia carpinifolia	Juss.	Leaves	Silver	200	Cubical	Undetermined	Antimicrobial activity	Lakshmanan, R., Mouliraj, P., Kannaiah, S., Jyothi, P., & Manohar, V. (2023). Synthesis and characterization of different (CU, ZN and AG) nanoparticles using Grewia carpinifolia leaves extract and their anti-microbial activity. Biochemical & Cellular Archives, 23(2).	https://doi.org/10.51470/bca.2023.23.2.1101	No
Tracheophyta_Angiosperms	Helianthus	Helianthus annuus	L.	Reproductive structures	Gold	7	Spherical	Monodisperse	Untested	Kolenčík, M., Štrba, P., Šebesta, M., Kratošová, G., Urík, M., Vávra, I., ... & Ramakanth, I. (2019). Nanogold biosynthesis mediated by mixed flower pollen grains. Journal of Nanoscience and Nanotechnology, 19(5), 2983-2988.	https://doi.org/10.1166/jnn.2019.15853	Yes
Tracheophyta_Angiosperms	Hibiscus	Hibiscus cannabinus	L.	Reproductive structures	Silver	9	Spherical	Monodisperse	Anticancer and antimicrobial activity	Adnan, M., Azad, M. O. K., Madhusudhan, A., Saravanakumar, K., Hu, X., Wang, M. H., & Ha, C. D. (2020). Simple and cleaner system of silver nanoparticle synthesis using kenaf seed and revealing its anticancer and antimicrobial potential. Nanotechnology, 31(26), 265101.	https://doi.org/10.1088/1361-6528/ab7d72	Yes
Tracheophyta_Angiosperms	Hibiscus	Hibiscus rosa-sinensis	L.	Reproductive structures	Silver	22.5	Spherical	Polydisperse	Antibacterial activity	Surya, S., Kumar, G. D., & Rajakumar, R. (2016). Green synthesis of silver nanoparticles from flower extract of Hibiscus rosa-sinensis and its antibacterial activity. Int J Innov Res Sci Eng Technol, 5(4), 5242-5247.	-	Yes
Tracheophyta_Angiosperms	Holarrhena	Holarrhena antidysenterica	(L.) Wall.	Stem	Silver	32	Spherical	Polydisperse	Larvicial activity	Kumar, D., Kumar, G., & Agrawal, V. (2018). Green synthesis of silver nanoparticles using Holarrhena antidysenterica (L.) Wall. bark extract and their larvicidal activity against dengue and filariasis vectors. Parasitology research, 117, 377-389.	https://doi.org/10.1007/s00436-017-5711-8	Yes
Tracheophyta_Angiosperms	Hydrangea	Hydrangea paniculata	Siebold	Reproductive structures	Magnesium	81.5	Spherical	Undetermined	Antioxidant and antibacterial activity	Karunakaran, G., Jagathambal, M., Venkatesh, M., Kumar, G. S., Kolesnikov, E., Dmitry, A., ... & Kuznetsov, D. (2017). Hydrangea paniculata flower extract-mediated green synthesis of MgNPs and AgNPs for health care applications. Powder Technology, 305, 488-494.	https://doi.org/10.1016/j.powtec.2016.10.034	Yes
Tracheophyta_Angiosperms	Hydrangea	Hydrangea paniculata	Siebold	Reproductive structures	Silver	55.5	Spherical	Undetermined	Antioxidant and antibacterial activity	Karunakaran, G., Jagathambal, M., Venkatesh, M., Kumar, G. S., Kolesnikov, E., Dmitry, A., ... & Kuznetsov, D. (2017). Hydrangea paniculata flower extract-mediated green synthesis of MgNPs and AgNPs for health care applications. Powder Technology, 305, 488-494.	https://doi.org/10.1016/j.powtec.2016.10.034	Yes
Tracheophyta_Angiosperms	Hydrastis	Hydrastis canadensis	L.	Undisclosed	Silver	111.3	Spherical	Polydisperse	Anticancer activity	Das, S., Das, J., Samadder, A., Bhattacharyya, S. S., Das, D., & Khuda-Bukhsh, A. R. (2013). Biosynthesized silver nanoparticles by ethanolic extracts of Phytolacca decandra, Gelsemium sempervirens, Hydrastis canadensis and Thuja occidentalis induce differential cytotoxicity through G2/M arrest in A375 cells. Colloids and Surfaces B: Biointerfaces, 101, 325-336.	https://doi.org/10.1016/j.colsurfb.2012.07.008	No
Tracheophyta_Angiosperms	Hyptis	Hyptis suaveolens	L.	Leaves	Silver	56	Spherical	Undetermined	Antioxidant and anticancer activities	Botcha, S., & Prattipati, S. D. (2023). Antioxidant, antimetastatic and apoptotic potential of silver nanoparticles synthesized by leaf and callus extracts of Hyptis suaveolens L. South African Journal of Botany, 160, 36-45.	https://doi.org/10.1016/j.sajb.2023.06.055	Yes
Tracheophyta_Angiosperms	Hyptis	Hyptis suaveolens	L.	Undisclosed	Silver	18	Spherical	Undetermined	Antioxidant and anticancer activities	Botcha, S., & Prattipati, S. D. (2023). Antioxidant, antimetastatic and apoptotic potential of silver nanoparticles synthesized by leaf and callus extracts of Hyptis suaveolens L. South African Journal of Botany, 160, 36-45.	https://doi.org/10.1016/j.sajb.2023.06.055	Yes
Tracheophyta_Angiosperms	Ipomoea	Ipomoea batatas	(L.) Lam.	Leaves	Silver	Undertemined	Undetermined	Undetermined	Antibacterial activity	Meva, F. E. A., Ebongue, C. O., Fannang, S. V., Segnou, M. L., Ntoumba, A. A., Kedi, P. B. E., ... & Mpondo, E. A. M. (2017). Natural substances for the synthesis of silver nanoparticles against Escherichia coli: The case of Megaphrynium macrostachyum (Marantaceae), Corchorus olitorus (Tiliaceae), Ricinodendron heudelotii (Euphorbiaceae), Gnetum bucholzianum (Gnetaceae), and Ipomoea batatas (Conv…	https://doi.org/10.1155/2017/6834726	No
Tracheophyta_Angiosperms	Ipomoea	Ipomoea batatas	(L.) Lam	Stem	Silver	Undertemined	Spherical	Undetermined	Antidiabetic, cytotoxicity, antioxidant and antibacterial activities	Das, G., Patra, J. K., Basavegowda, N., Vishnuprasad, C. N., & Shin, H. S. (2019). Comparative study on antidiabetic, cytotoxicity, antioxidant and antibacterial properties of biosynthesized silver nanoparticles using outer peels of two varieties of Ipomoea batatas (L.) Lam. International Journal of Nanomedicine, 4741-4754.	https://doi.org/10.2147/IJN.S210517	No
Tracheophyta_Angiosperms	Ipomoea	Ipomoea digitata	Linn.	Reproductive structures	Silver	111	Spherical	Polydisperse	Dye degradation and antibacterial activity	Varadavenkatesan, T., Selvaraj, R., & Vinayagam, R. (2019). Dye degradation and antibacterial activity of green synthesized silver nanoparticles using Ipomoea digitata Linn. flower extract. International journal of environmental science and technology, 16, 2395-2404.	https://doi.org/10.1007/s13762-018-1850-4	No
Tracheophyta_Angiosperms	Jacaranda	Jacaranda mimosifolia	D. Don	Reproductive structures	Zinc	3	Spherical	Undetermined	Antibacterial activity	Sharma, D., Sabela, M. I., Kanchi, S., Mdluli, P. S., Singh, G., Stenström, T. A., & Bisetty, K. (2016). Biosynthesis of ZnO nanoparticles using Jacaranda mimosifolia flowers extract: synergistic antibacterial activity and molecular simulated facet specific adsorption studies. Journal of Photochemistry and Photobiology B: Biology, 162, 199-207.	https://doi.org/10.1016/j.jphotobiol.2016.06.043	Yes
Tracheophyta_Angiosperms	Juglans	Juglans regia	L.	Root	Copper	82.5	Elongated	Undetermined	Catalytic activity	Alsaiari, M., Dawood, S., Ahmad, M., Alsaiari, R. A., Rizk, M. A., & Asif, S. (2023). Methyl esters synthesis from Luffa cylindrica seeds oil using green copper oxide nanoparticle catalyst in membrane reactor. Chemosphere, 338, 139349.	https://doi.org/10.1016/j.chemosphere.2023.139349	Yes
Tracheophyta_Angiosperms	Lablab	Lablab purpureus	(L.) Sweet	Reproductive structures	Silver	27.5	Spherical	Polydisperse	Antimicrobial activity	Muruganantham, N., Govindharaju, R., Anitha, P., & Anusuya, V. (2018). Synthesis and Characterization of silver nanoparticles using Lablab purpureus flowers (Purple colour) and its anti-microbial activities. Int. J. Sci. Res. Biol. Sci, 5, 1-7.	-	Yes
Tracheophyta_Angiosperms	Lantana	Lantana camara	L.	Leaves	Silver	33.8	Spherical	Polydisperse	Antibacterial activity	Manjamadha, V. P., & Muthukumar, K. (2016). Ultrasound assisted green synthesis of silver nanoparticles using weed plant. Bioprocess and biosystems engineering, 39, 401-411.	https://doi.org/10.1007/s00449-015-1523-3	Yes
Tracheophyta_Angiosperms	Leucas	Leucas aspera	(Willd.) Link	Leaves	Silver	52.5	Irregular	Undetermined	Larvicidal activity	Suganya, G., Karthi, S., & Shivakumar, M. S. (2014). Larvicidal potential of silver nanoparticles synthesized from Leucas aspera leaf extracts against dengue vector Aedes aegypti. Parasitology research, 113, 875-880.	https://doi.org/10.1007/s00436-013-3718-3	Yes
Tracheophyta_Angiosperms	Lippia	Lippia nodiflora	(L.) Michx.	Leaves	Silver	32	Spherical	Undetermined	Untested	Johnson, I., & Prabu, H. J. (2015). Green synthesis and characterization of silver nanoparticles by leaf extracts of Cycas circinalis, Ficus amplissima, Commelina benghalensis and Lippia nodiflora. International Nano Letters, 5(1), 43-51.	https://doi.org/10.1007/s40089-014-0136-1	Yes
Tracheophyta_Angiosperms	Lonicera	Lonicera japonica	Thunb.	Reproductive structures	Gold	25	Spherical	Polydisperse	Anticancer activity	Patil, M. P., Bayaraa, E., Subedi, P., Piad, L. L. A., Tarte, N. H., & Kim, G. D. (2019). Biogenic synthesis, characterization of gold nanoparticles using Lonicera japonica and their anticancer activity on HeLa cells. Journal of Drug Delivery Science and Technology, 51, 83-90.	https://doi.org/10.1016/j.jddst.2019.02.021	Yes
Tracheophyta_Angiosperms	Lycopersicon	Lycopersicon esculentum	M.	Reproductive structures	Zinc	51.6	Cubical	Monodisperse*	Antibacterial activity	Ogunyemi, S. O., Abdallah, Y., Zhang, M., Fouad, H., Hong, X., Ibrahim, E., ... & Li, B. (2019). Green synthesis of zinc oxide nanoparticles using different plant extracts and their antibacterial activity against Xanthomonas oryzae pv. oryzae. Artificial cells, nanomedicine, and biotechnology, 47(1), 341-352.	https://doi.org/10.1080/21691401.2018.1557671	Yes
Tracheophyta_Angiosperms	Madhuca	Madhuca longifolia	(J. Koenig ex L.) J.F. Macbr.	Reproductive structures	Silver	40	Spherical	Undetermined	Antibacterial activity	Patil, M. P., Singh, R. D., Koli, P. B., Patil, K. T., Jagdale, B. S., Tipare, A. R., & Kim, G. D. (2018). Antibacterial potential of silver nanoparticles synthesized using Madhuca longifolia flower extract as a green resource. Microbial pathogenesis, 121, 184-189.	https://doi.org/10.1016/j.micpath.2018.05.040	Yes
Tracheophyta_Angiosperms	Malus	Malus pumila	Mill.	Reproductive structures	Silver	30.25	Spherical	Undetermined	Antibacterial activity	Ali, Z. A., Yahya, R., Sekaran, S. D., & Puteh, R. (2016). Green synthesis of silver nanoparticles using apple extract and its antibacterial properties. Advances in Materials Science and Engineering, 2016(1), 4102196.	https://doi.org/10.1155/2016/4102196	Yes
Tracheophyta_Angiosperms	Malva	Malva sylvestris	L.	Leaves	Copper	14	Spherical	Monodisperse	Antibacterial activity	Awwad, A. M., Albiss, B. A., & Salem, N. M. (2015). Antibacterial activity of synthesized copper oxide nanoparticles using Malva sylvestris leaf extract. SMU Medical Journal, 91-101.	-	Yes
Tracheophyta_Angiosperms	Malva	Malva sylvestris	L.	Reproductive structures	Silver	30	Spherical	Polydisperse*	Antibacterial activity	Mahmoodi Esfanddarani, H., Abbasi Kajani, A., & Bordbar, A. K. (2018). Green synthesis of silver nanoparticles using flower extract of Malva sylvestris and investigation of their antibacterial activity. IET nanobiotechnology, 12(4), 412-416.	https://doi.org/10.1049/iet-nbt.2017.0166	Yes
Tracheophyta_Angiosperms	Mangifera	Mangifera indica	L.	Leaves	Silver	90	Spherical	Undetermined	Antimicrobial, antioxidant and phytotoxic activities	Ahmad, B., Shireen, F., Bashir, S., Khan, I., & Azam, S. (2016). Green synthesis, characterisation and biological evaluation of AgNPs using Agave americana, Mentha spicata and Mangifera indica aqueous leaves extract. IET nanobiotechnology, 10(5), 281-287.	https://doi.org/10.1049/iet-nbt.2015.0053	Yes
Tracheophyta_Angiosperms	Matricaria	Matricaria chamomilla	L.	Reproductive structures	Copper	140	Spherical	Monodisperse	Antioxidant and DNA cleavage properties	Duman, F., Ocsoy, I., & Kup, F. O. (2016). Chamomile flower extract-directed CuO nanoparticle formation for its antioxidant and DNA cleavage properties. Materials Science and Engineering: C, 60, 333-338.	https://doi.org/10.1016/j.msec.2015.11.052	No
Tracheophyta_Angiosperms	Matricaria	Matricaria chamomilla	L.	Reproductive structures	Zinc	51	Cubical	Monodisperse*	Antibacterial activity	Ogunyemi, S. O., Abdallah, Y., Zhang, M., Fouad, H., Hong, X., Ibrahim, E., ... & Li, B. (2019). Green synthesis of zinc oxide nanoparticles using different plant extracts and their antibacterial activity against Xanthomonas oryzae pv. oryzae. Artificial cells, nanomedicine, and biotechnology, 47(1), 341-352.	https://doi.org/10.1080/21691401.2018.1557671	Yes
Tracheophyta_Angiosperms	Megaphrynium	Megaphrynium macrostachyum	(Benth.) Milne-Redh.	Leaves	Silver	Undertemined	Undetermined	Undetermined	Antibacterial activity	Meva, F. E. A., Ebongue, C. O., Fannang, S. V., Segnou, M. L., Ntoumba, A. A., Kedi, P. B. E., ... & Mpondo, E. A. M. (2017). Natural substances for the synthesis of silver nanoparticles against Escherichia coli: The case of Megaphrynium macrostachyum (Marantaceae), Corchorus olitorus (Tiliaceae), Ricinodendron heudelotii (Euphorbiaceae), Gnetum bucholzianum (Gnetaceae), and Ipomoea batatas (Conv…	https://doi.org/10.1155/2017/6834726	No
Tracheophyta_Angiosperms	Melastoma	Melastoma malabathricum	L.	Undisclosed	Silver	108.35	Irregular	Undetermined	Antibacterial activity	Syafiuddin, A., Salmiati, Hadibarata, T., Beng Hong Kueh, A., & Razman Salim, M. (2017). Novel weed-extracted silver nanoparticles and their antibacterial appraisal against a rare bacterium from river and sewage treatment plan. Nanomaterials, 8(1), 9.	https://doi.org/10.3390/nano8010009	No
Tracheophyta_Angiosperms	Melia	Melia azedarach	L.	Stem	Silver	20	Spherical	Polydisperse	Antimicrobial activity	Pani, A., Lee, J. H., & Yun, S. I. (2016). Autoclave mediated one-pot-one-minute synthesis of AgNPs and Au–Ag nanocomposite from Melia azedarach bark extract with antimicrobial activity against food pathogens. Chemistry Central Journal, 10, 1-11.	https://doi.org/10.1186/s13065-016-0157-0	Yes
Tracheophyta_Angiosperms	Melia	Melia azedarach	L.	Stem	Gold	47.5	Spherical	Undetermined	Antimicrobial activity	Pani, A., Lee, J. H., & Yun, S. I. (2016). Autoclave mediated one-pot-one-minute synthesis of AgNPs and Au–Ag nanocomposite from Melia azedarach bark extract with antimicrobial activity against food pathogens. Chemistry Central Journal, 10, 1-11.	https://doi.org/10.1186/s13065-016-0157-0	Yes
Tracheophyta_Angiosperms	Mentha	Mentha pulegium	L.	Leaves	Copper	24.78	Hexagonal	Undetermined	Photocatalytic degradation of methylene blue	Goudjil, M. B., Dali, H., Zighmi, S., Hamada, D., Mahcene, Z., & Bencheikh, S. E. (2023). Successive photocatalytic degradation of methylene blue by CuO, Fe2O3, and novel nanocomposite CuO/Fe2O3 synthesized from Mentha pulegium plant extract via biosynthesis technique. Biomass Conversion and Biorefinery, 1-13.	https://doi.org/10.1007/s13399-023-05041-8	Yes
Tracheophyta_Angiosperms	Mentha	Mentha pulegium	L.	Leaves	Iron	16.92	Hexagonal	Undetermined	Photocatalytic degradation of methylene blue	Goudjil, M. B., Dali, H., Zighmi, S., Hamada, D., Mahcene, Z., & Bencheikh, S. E. (2023). Successive photocatalytic degradation of methylene blue by CuO, Fe2O3, and novel nanocomposite CuO/Fe2O3 synthesized from Mentha pulegium plant extract via biosynthesis technique. Biomass Conversion and Biorefinery, 1-13.	https://doi.org/10.1007/s13399-023-05041-8	Yes
Tracheophyta_Angiosperms	Mentha	Mentha pulegium	L.	Leaves	Copper-Iron	22.93	Hexagonal	Undetermined	Photocatalytic degradation of methylene blue	Goudjil, M. B., Dali, H., Zighmi, S., Hamada, D., Mahcene, Z., & Bencheikh, S. E. (2023). Successive photocatalytic degradation of methylene blue by CuO, Fe2O3, and novel nanocomposite CuO/Fe2O3 synthesized from Mentha pulegium plant extract via biosynthesis technique. Biomass Conversion and Biorefinery, 1-13.	https://doi.org/10.1007/s13399-023-05041-8	Yes
Tracheophyta_Angiosperms	Mentha	Mentha spicata	L.	Leaves	Silver	90	Spherical	Undetermined	Antimicrobial, antioxidant and phytotoxic activities	Ahmad, B., Shireen, F., Bashir, S., Khan, I., & Azam, S. (2016). Green synthesis, characterisation and biological evaluation of AgNPs using Agave americana, Mentha spicata and Mangifera indica aqueous leaves extract. IET nanobiotechnology, 10(5), 281-287.	https://doi.org/10.1049/iet-nbt.2015.0053	Yes
Tracheophyta_Angiosperms	Mimusops	Mimusops elengi	L.	Reproductive structures	Silver	23.5	Spherical	Monodisperse*	Antimicrobial and antioxidant activities	Kumar, H. A. K., Mandal, B. K., Kumar, K. M., babu Maddinedi, S., Kumar, T. S., Madhiyazhagan, P., & Ghosh, A. R. (2014). Antimicrobial and antioxidant activities of Mimusops elengi seed extract mediated isotropic silver nanoparticles. Spectrochimica Acta Part A: Molecular and Biomolecular Spectroscopy, 130, 13-18.	https://doi.org/10.1016/j.saa.2014.03.024	Yes
Tracheophyta_Angiosperms	Momordica	Momordica cymbalaria	Fenzl ex Hook. f.	Reproductive structures	Silver	15.5	Spherical	Undetermined	Antioxidant and cytotoxicity activities	Swamy, M. K., Akhtar, M. S., Mohanty, S. K., & Sinniah, U. R. (2015). Synthesis and characterization of silver nanoparticles using fruit extract of Momordica cymbalaria and assessment of their in vitro antimicrobial, antioxidant and cytotoxicity activities. Spectrochimica Acta Part A: Molecular and Biomolecular Spectroscopy, 151, 939-944.	https://doi.org/10.1016/j.saa.2015.07.009	Yes
Tracheophyta_Angiosperms	Morinda	Morinda citrifolia	L.	Root	Silver	42.5	Spherical	Undetermined	Cytotoxic effect	Suman, T. Y., Rajasree, S. R., Kanchana, A., & Elizabeth, S. B. (2013). Biosynthesis, characterization and cytotoxic effect of plant mediated silver nanoparticles using Morinda citrifolia root extract. Colloids and surfaces B: Biointerfaces, 106, 74-78.	https://doi.org/10.1016/j.colsurfb.2013.01.037	Yes
Tracheophyta_Angiosperms	Morinda	Morinda citrifolia	L.	Root	Gold	25.22	Spherical	Undetermined	Untested	Suman, T. Y., Rajasree, S. R., Ramkumar, R., Rajthilak, C., & Perumal, P. (2014). The Green synthesis of gold nanoparticles using an aqueous root extract of Morinda citrifolia L. Spectrochimica Acta Part A: Molecular and Biomolecular Spectroscopy, 118, 11-16.	https://doi.org/10.1016/j.saa.2013.08.066	Yes
Tracheophyta_Angiosperms	Morinda	Morinda lucida	Benth.	Leaves	Silver	Undertemined	Undetermined	Undetermined	Plant growth promotion	Labulo, A. H., David, O. A., Terna, A. D., Omotosho, T. P., Tanko, N. S., Hassan, I., ... & Odebode, A. (2024). Modulation of physiological and biochemical activities of Eugenia uniflora by green-synthesized silver nanoparticle and melatonin under drought stress. Plant Biotechnology Reports, 1-11.	https://doi.org/10.1007/s11816-024-00887-4	No
Tracheophyta_Angiosperms	Moringa	Moringa oleifera	Lam.	Reproductive structures	Silver	8	Spherical	Monodisperse	Antimicrobial activity	Bindhu, M. R., Umadevi, M., Esmail, G. A., Al-Dhabi, N. A., & Arasu, M. V. (2020). Green synthesis and characterization of silver nanoparticles from Moringa oleifera flower and assessment of antimicrobial and sensing properties. Journal of Photochemistry and Photobiology B: Biology, 205, 111836.	https://doi.org/10.1016/j.jphotobiol.2020.111836	Yes
Tracheophyta_Angiosperms	Moringa	Moringa oleifera	Lam.	Leaves	Copper	42.5	Irregular	Undetermined	Antioxidant and antimicrobial activities	Das, P. E., Abu-Yousef, I. A., Majdalawieh, A. F., Narasimhan, S., & Poltronieri, P. (2020). Green synthesis of encapsulated copper nanoparticles using a hydroalcoholic extract of Moringa oleifera leaves and assessment of their antioxidant and antimicrobial activities. Molecules, 25(3), 555.	https://doi.org/10.3390/molecules25030555	Yes
Tracheophyta_Angiosperms	Moringa	Moringa oleifera	Lam.	Leaves	Bismuth	49.1	Irregular	Undetermined	Antioxidant and antimicrobial activities	Das, P. E., Majdalawieh, A. F., Abu-Yousef, I. A., Narasimhan, S., & Poltronieri, P. (2020). Use of a hydroalcoholic extract of Moringa oleifera leaves for the green synthesis of bismuth nanoparticles and evaluation of their anti-microbial and antioxidant activities. Materials, 13(4), 876.	https://doi.org/10.3390/ma13040876	Yes
Tracheophyta_Angiosperms	Moringa	Moringa oleifera	Lam.	Stem	Silver	20	Irregular	Undetermined	Anti-inflammatory activity	Muhammad, S., Ali, A., Shah, J., Hamza, M., Kashif, M., Khel, B. K. A., & Iqbal, A. (2023). Using Moringa oleifera stem extract for green synthesis, characterization, and anti-inflammatory activity of silver oxide nanoparticles. Natural and Applied Sciences International Journal (NASIJ), 4(1), 80-97.	https://doi.org/10.47264/idea.nasij/4.1.6	Yes
Tracheophyta_Angiosperms	Musa	Musa acuminata	Colla	Reproductive structures	Zinc	55	Triangular	Undetermined	Degradation of methylene blue	Abdullah, F. H., Bakar, N. A., & Bakar, M. A. (2020). Low temperature biosynthesis of crystalline zinc oxide nanoparticles from Musa acuminata peel extract for visible-light degradation of methylene blue. Optik, 206, 164279.	https://doi.org/10.1016/j.ijleo.2020.164279	Yes
Tracheophyta_Angiosperms	Musa	Musa acuminata	Colla	Reproductive structures	Silver	14.5	Spherical	Polydisperse	Antibacterial and anticancer activity	Valsalam, S., Agastian, P., Esmail, G. A., Ghilan, A. K. M., Al-Dhabi, N. A., & Arasu, M. V. (2019). Biosynthesis of silver and gold nanoparticles using Musa acuminata colla flower and its pharmaceutical activity against bacteria and anticancer efficacy. Journal of Photochemistry and Photobiology B: Biology, 201, 111670.	https://doi.org/10.1016/j.jphotobiol.2019.111670	Yes
Tracheophyta_Angiosperms	Musa	Musa acuminata	Colla	Reproductive structures	Gold	12.85	Spherical	Polydisperse	Antibacterial and anticancer activity	Valsalam, S., Agastian, P., Esmail, G. A., Ghilan, A. K. M., Al-Dhabi, N. A., & Arasu, M. V. (2019). Biosynthesis of silver and gold nanoparticles using Musa acuminata colla flower and its pharmaceutical activity against bacteria and anticancer efficacy. Journal of Photochemistry and Photobiology B: Biology, 201, 111670.	https://doi.org/10.1016/j.jphotobiol.2019.111670	Yes
Tracheophyta_Angiosperms	Musa	Musa ornata	Roxb.	Reproductive structures	Iron	43.69	Undetermined	Monodisperse	Antibacterial activity	Saranya, S., Vijayarani, K., & Pavithra, S. J. I. J. O. P. S. (2017). Green Synthesis of Iron Nanoparticles using Aqueous Extract of Musa ornata Flower Sheath against Pathogenic Bacteria. Indian Journal of Pharmaceutical Sciences, 79(5).	https://doi.org/10.4172/pharmaceutical-sciences.1000280	Yes
Tracheophyta_Angiosperms	Musa	Musa paradisiaca	L.	Reproductive structures	Silver	Undertemined	Undetermined	Undetermined	Antifungal and antibacterial activity	Bankar, A., Joshi, B., Kumar, A. R., & Zinjarde, S. (2010). Banana peel extract mediated novel route for the synthesis of silver nanoparticles. Colloids and Surfaces A: Physicochemical and Engineering Aspects, 368(1-3), 58-63.	https://doi.org/10.1016/j.colsurfa.2010.07.024	No
Tracheophyta_Angiosperms	Musa	Musa paradisiaca	L.	Reproductive structures	Silver	23.7	Spherical	Monodisperse	Antimicrobial activity	Ibrahim, H. M. (2015). Green synthesis and characterization of silver nanoparticles using banana peel extract and their antimicrobial activity against representative microorganisms. Journal of radiation research and applied sciences, 8(3), 265-275.	https://doi.org/10.1016/j.jrras.2015.01.007	Yes
Tracheophyta_Angiosperms	Musa	Musa paradisiaca	L.	Reproductive structures	Silver	34	Irregular	Polydisperse	Antibacterial and antioxidant activities	Kokila, T., Ramesh, P. S., & Geetha, D. J. A. N. (2015). Biosynthesis of silver nanoparticles from Cavendish banana peel extract and its antibacterial and free radical scavenging assay: a novel biological approach. Applied Nanoscience, 5, 911-920.	https://doi.org/10.1007/s13204-015-0401-2	Yes
Tracheophyta_Angiosperms	Musa	Musa sapientum	L.	Reproductive structures	Iron	Undertemined	Undetermined	Undetermined	Anticorrosion activity	Ituen, E., Mkpenie, V., & Ekemini, E. (2019). Adsorptive Fe-nanoparticles mediated by Musa sapientum peels extract as anticorrosion additive for aqueous oilfield descaling solution. Scientific African, 3, e00075.	https://doi.org/10.1016/j.sciaf.2019.e00075	No
Tracheophyta_Angiosperms	Myriostachya	Myriostachya wightiana	(Nees) Hook. f.	Leaves	Silver	40	Irregular	Polydisperse	Antibacterial activity	Vadlapudi, V., & Amanchy, R. (2017). Phytofabrication of silver nanoparticles using Myriostachya wightiana as a novel bioresource, and evaluation of their biological activities. Brazilian Archives of Biology and Technology, 60, e17160329.	https://doi.org/10.1590/1678-4324-2017160329	Yes
Tracheophyta_Angiosperms	Nigella	Nigella arvensis	L.	Reproductive structures	Silver	8.5	Spherical	Undetermined	Antimicrobial and cytotoxic activities	Chahardoli, A., Karimi, N., & Fattahi, A. (2017). Biosynthesis, characterization, antimicrobial and cytotoxic effects of silver nanoparticles using Nigella arvensis seed extract. Iranian journal of pharmaceutical research: IJPR, 16(3), 1167.	-	Yes
Tracheophyta_Angiosperms	Nyxtanthes	Nyctanthes arbor-tristis	L.	Reproductive structures	Silver	12.5	Spherical	Monodisperse*	Antibacterial and cytotoxic activities	Gogoi, N., Babu, P. J., Mahanta, C., & Bora, U. (2015). Green synthesis and characterization of silver nanoparticles using alcoholic flower extract of Nyctanthes arbortristis and in vitro investigation of their antibacterial and cytotoxic activities. Materials Science and Engineering: C, 46, 463-469.	https://doi.org/10.1016/j.msec.2014.10.069	Yes
Tracheophyta_Angiosperms	Nyxtanthes	Nyctanthes arbor-tristis	L.	Reproductive structures	Zinc	22	Irregular	Polydisperse	Antifungal activity	Jamdagni, P., Khatri, P., & Rana, J. S. (2018). Green synthesis of zinc oxide nanoparticles using flower extract of Nyctanthes arbor-tristis and their antifungal activity. Journal of King Saud University-Science, 30(2), 168-175.	https://doi.org/10.1016/j.jksus.2016.10.002	Yes
Tracheophyta_Angiosperms	Ocimum	Ocimum americanum	L.	Leaves	Silver-Copper	69.8	Spherical	Undetermined	Antibacterial, anticancer, photocatalytic dye degradation and citotoxity activities	Manikandan, D. B., Arumugam, M., Sridhar, A., Perumalsamy, B., & Ramasamy, T. (2023). Sustainable fabrication of hybrid silver-copper nanocomposites (Ag‐CuO NCs) using Ocimum americanum L. as an effective regime against antibacterial, anticancer, photocatalytic dye degradation and microalgae toxicity. Environmental Research, 228, 115867.	https://doi.org/10.1016/j.envres.2023.115867	Yes
Tracheophyta_Angiosperms	Ocimum	Ocimum tenuiflorum	Burm. f.	Leaves	Ruthenium	20.93	Orthorhombic	Monodisperse	Antifungal and antioxidant activity	Gupta, P. K., Ranganath, K. V., Dubey, N. K., & Mishra, L. (2019). Green synthesis, characterization and biological activity of synthesized ruthenium nanoparticles using fishtail fern, sago palm, rosy periwinkle and holy basil. Current Science, 117(8), 1308-1317.	-	Yes
Tracheophyta_Angiosperms	Olea	Olea europaea	L.	Leaves	Silver	22.5	Spherical	Undetermined	Antibacterial activity	Khalil, M. M., Ismail, E. H., El-Baghdady, K. Z., & Mohamed, D. (2014). Green synthesis of silver nanoparticles using olive leaf extract and its antibacterial activity. Arabian Journal of chemistry, 7(6), 1131-1139.	https://doi.org/10.1016/j.arabjc.2013.04.007	Yes
Tracheophyta_Angiosperms	Olea	Olea europaea	L.	Leaves	Zinc	41	Cubical	Polydisperse*	Antibacterial activity	Ogunyemi, S. O., Abdallah, Y., Zhang, M., Fouad, H., Hong, X., Ibrahim, E., ... & Li, B. (2019). Green synthesis of zinc oxide nanoparticles using different plant extracts and their antibacterial activity against Xanthomonas oryzae pv. oryzae. Artificial cells, nanomedicine, and biotechnology, 47(1), 341-352.	https://doi.org/10.1080/21691401.2018.1557671	Yes
Tracheophyta_Angiosperms	Onobrychis	Onobrychis sativa	L.	Mix of parts	Silver	14.7	Spherical	Polydisperse	Catalytic degradation of methylene blue amd antioxidant activities	Erenler, R., & Hosaflioglu, I. (2023). Green synthesis of silver nanoparticles using Onobrychis sativa L.: Characterization, catalytic degradation of methylene blue, antioxidant activity, and quantitative analysis of bioactive compounds. Materials Today Communications, 35, 105863.	https://doi.org/10.1016/j.mtcomm.2023.105863	Yes
Tracheophyta_Angiosperms	Oryza	Oryza sativa	L.	Leaves	Silver	71.5	Undetermined	Monodisperse*	Citotoxity and antimicrobial activities	Adak, T., Swain, H., Munda, S., Mukherjee, A. K., Yadav, M. K., Sundaram, A., ... & Rath, P. C. (2021). Green silver nano-particles: synthesis using rice leaf extract, characterization, efficacy, and non-target effects. Environmental Science and Pollution Research, 28, 4452-4462.	https://doi.org/10.1007/s11356-020-10601-w	Yes
Tracheophyta_Angiosperms	Pachyrhizus	Pachyrhizus erosus	(L.) Urb.	Undisclosed	Silver	40.6	Spherical	Undetermined	Antibacterial activity	Syafiuddin, A., Salmiati, Hadibarata, T., Beng Hong Kueh, A., & Razman Salim, M. (2017). Novel weed-extracted silver nanoparticles and their antibacterial appraisal against a rare bacterium from river and sewage treatment plan. Nanomaterials, 8(1), 9.	https://doi.org/10.3390/nano8010009	Yes
Tracheophyta_Angiosperms	Parkia	Parkia speciosa	Hassk.	Reproductive structures	Iron	11.3	Undetermined	Undetermined	Removal of methyl violet	Syakina, A. N., & Rahmayanti, M. (2023). Removal of methyl violet from aqueous solutions by green synthesized magnetite nanoparticles with Parkia Speciosa Hassk. peel extracts. Chemical Data Collections, 44, 101003.	https://doi.org/10.1016/j.cdc.2023.101003	Yes
Tracheophyta_Angiosperms	Parkinsonia	Parkinsonia aculeata	L.	Mix of parts	Silver-Selenium	21	Spherical	Undetermined	Citotoxity activity	Hassanin, H. A., Taha, A., Ibrahim, H. I. M., Ahmed, E. A., Mohamed, H., & Ahmed, H. (2024). Cytotoxic activity of bimetallic Ag@ Se green synthesized nanoparticles using Jerusalem Thorn (Parkinsonia aculeata). Frontiers in Chemistry, 12, 1343506.	https://doi.org/10.3389/fchem.2024.1343506	Yes
Tracheophyta_Angiosperms	Parthenium	Parthenium hysterophorus	L.	Leaves	Silver	22.5	Spherical	Monodisperse	Antibacterial, anti-inflamatory, antioxidant and cytotoxicity activities	Ahsan, A., Farooq, M. A., Ahsan Bajwa, A., & Parveen, A. (2020). Green synthesis of silver nanoparticles using Parthenium hysterophorus: optimization, characterization and in vitro therapeutic evaluation. Molecules, 25(15), 3324.	https://doi.org/10.3390/molecules25153324	Yes
Tracheophyta_Angiosperms	Peganum	Peganum harmala	L.	Leaves	Gold	43.44	Spherical	Monodisperse	Antibacterial activity	Moustafa, N. E., & Alomari, A. A. (2019). Green synthesis and bactericidal activities of isotropic and anisotropic spherical gold nanoparticles produced using Peganum harmala L leaf and seed extracts. Biotechnology and Applied Biochemistry, 66(4), 664-672.	https://doi.org/10.1002/bab.1782	Yes
Tracheophyta_Angiosperms	Peganum	Peganum harmala	L.	Reproductive structures	Gold	52.04	Spherical	Polydisperse	Antibacterial activity	Moustafa, N. E., & Alomari, A. A. (2019). Green synthesis and bactericidal activities of isotropic and anisotropic spherical gold nanoparticles produced using Peganum harmala L leaf and seed extracts. Biotechnology and Applied Biochemistry, 66(4), 664-672.	https://doi.org/10.1002/bab.1782	Yes
Tracheophyta_Angiosperms	Phoenix	Phoenix dactylifera	L.	Reproductive structures	Aluminum	32	Rhombohedral	Undetermined	Antimicrobial and phytotoxicity activities	Saleh, A. K., Shaban, A. S., Diab, M. A., Debarnot, D., & Elzaref, A. S. (2023). Green synthesis and characterization of aluminum oxide nanoparticles using Phoenix dactylifera seed extract along with antimicrobial activity, phytotoxicity, and cytological effects on Vicia faba seeds. Biomass Conversion and Biorefinery, 1-17.	https://doi.org/10.1007/s13399-023-04800-x	Yes
Tracheophyta_Angiosperms	Phoenix	Phoenix dactylifera	L.	Reproductive structures	Silver	60	Spherical	Undetermined	Antimicrobial and cytotoxic activities	Zafar, S., & Zafar, A. (2019). Biosynthesis and characterization of silver nanoparticles using Phoenix dactylifera fruits extract and their in vitro antimicrobial and cytotoxic effects. Open Biotechnol. J, 13(1), 37-46.	-	Yes
Tracheophyta_Angiosperms	Phoenix	Phoenix dactylifera	L.	Reproductive structures	Silver	42.5	Spherical	Monodisperse*	Antibacterial and catalytic activities	Farhadi, S., Ajerloo, B., & Mohammadi, A. (2017). Green Biosynthesis of Spherical Silver Nanoparticles by Using Date Palm (Phoenix Dactylifera) Fruit Extract and Study of Their Antibacterial and Catalytic Activities. Acta Chimica Slovenica, 64(1).	https://doi.org/10.17344/acsi.2016.2956	Yes
Tracheophyta_Angiosperms	Phyllanthus	Phyllanthus amarus	Schumach. & Thonn.	Leaves	Copper	20	Undetermined	Undetermined	Antibacterial activity	Acharyulu, N. P. S., Dubey, R. S., Swaminadham, V., Kollu, P., Kalyani, R. L., & Pammi, S. V. N. (2014). Green synthesis of CuO nanoparticles using Phyllanthus amarus leaf extract and their antibacterial activity against multidrug resistance bacteria. Int J Eng Res Technol, 3(4), pp.	-	Yes
Tracheophyta_Angiosperms	Phyllanthus	Phyllanthus emblica	L.	Reproductive structures	Silver	56.3	Spherical	Monodisperse	Antibacterial activity	Masum, M. M. I., Siddiqa, M. M., Ali, K. A., Zhang, Y., Abdallah, Y., Ibrahim, E., ... & Li, B. (2019). Biogenic synthesis of silver nanoparticles using Phyllanthus emblica fruit extract and its inhibitory action against the pathogen Acidovorax oryzae strain RS-2 of rice bacterial brown stripe. Frontiers in microbiology, 10, 820.	https://doi.org/10.3389/fmicb.2019.00820	Yes
Tracheophyta_Angiosperms	Phyllanthus	Phyllanthus emblica	L.	Reproductive structures	Silver	32	Cubical	Undetermined	Antimicrobial activity	Renuka, R., Devi, K. R., Sivakami, M., Thilagavathi, T., Uthrakumar, R., & Kaviyarasu, K. (2020). Biosynthesis of silver nanoparticles using Phyllanthus emblica fruit extract for antimicrobial application. Biocatalysis and Agricultural Biotechnology, 24, 101567.	https://doi.org/10.1016/j.bcab.2020.101567	Yes
Tracheophyta_Angiosperms	Phytolacca	Phytolacca decandra	L.	Undisclosed	Silver	90.87	Spherical	Polydisperse	Anticancer activity	Das, S., Das, J., Samadder, A., Bhattacharyya, S. S., Das, D., & Khuda-Bukhsh, A. R. (2013). Biosynthesized silver nanoparticles by ethanolic extracts of Phytolacca decandra, Gelsemium sempervirens, Hydrastis canadensis and Thuja occidentalis induce differential cytotoxicity through G2/M arrest in A375 cells. Colloids and Surfaces B: Biointerfaces, 101, 325-336.	https://doi.org/10.1016/j.colsurfb.2012.07.008	Yes
Tracheophyta_Angiosperms	Piper	Piper longum	L.	Reproductive structures	Silver	26	Spherical	Undetermined	Antibacterial activity	Huang, H., Shan, K., Liu, J., Tao, X., Periyasamy, S., Durairaj, S., ... & Jacob, J. A. (2020). Synthesis, optimization and characterization of silver nanoparticles using the catkin extract of Piper longum for bactericidal effect against food-borne pathogens via conventional and mathematical approaches. Bioorganic Chemistry, 103, 104230.	https://doi.org/10.1016/j.bioorg.2020.104230	Yes
Tracheophyta_Angiosperms	Piper	Piper nigrum	L.	Leaves	Silver	28.5	Spherical	Polydisperse	Antibacterial activity	Paulkumar, K., Gnanajobitha, G., Vanaja, M., Rajeshkumar, S., Malarkodi, C., Pandian, K., & Annadurai, G. (2014). Piper nigrum leaf and stem assisted green synthesis of silver nanoparticles and evaluation of its antibacterial activity against agricultural plant pathogens. The Scientific World Journal, 2014.	https://doi.org/10.1155/2014/829894	Yes
Tracheophyta_Angiosperms	Piper	Piper nigrum	L.	Stem	Silver	19.5	Spherical	Polydisperse	Antibacterial activity	Paulkumar, K., Gnanajobitha, G., Vanaja, M., Rajeshkumar, S., Malarkodi, C., Pandian, K., & Annadurai, G. (2014). Piper nigrum leaf and stem assisted green synthesis of silver nanoparticles and evaluation of its antibacterial activity against agricultural plant pathogens. The Scientific World Journal, 2014.	https://doi.org/10.1155/2014/829894	Yes
Tracheophyta_Angiosperms	Pistacia	Pistacia atlantica	Desf.	Reproductive structures	Silver	27	Spherical	Monodisperse	Antibacterial activity	Sadeghi, B., Rostami, A., & Momeni, S. S. (2015). Facile green synthesis of silver nanoparticles using seed aqueous extract of Pistacia atlantica and its antibacterial activity. Spectrochimica Acta Part A: Molecular and Biomolecular Spectroscopy, 134, 326-332.	https://doi.org/10.1016/j.saa.2014.05.078	Yes
Tracheophyta_Angiosperms	Pistia	Pistia stratiotes	L.	Leaves	Copper	12	Undetermined	Undetermined	Larvicidal activity	Ansari, P. M. Y., Shajahan, A., Hussain, M. Z., & Kader, S. A. (2023). Green synthesis of copper oxide nanoparticles for assessment of larvicidal activity against Aedes aegypti, Culex quinquefasciatus mosquito vectors.	https://doi.org/10.22271/23487941.2023.v10.i5a.697	Yes
Tracheophyta_Angiosperms	Pisum	Pisum sativum	L.	Reproductive structures	Silver	17.5	Spherical	Undetermined	Antidiabetic, cytotoxicity, antioxidant, and antibacterial activity	Patra, J. K., Das, G., & Shin, H. S. (2019). Facile green biosynthesis of silver nanoparticles using Pisum sativum L. outer peel aqueous extract and its antidiabetic, cytotoxicity, antioxidant, and antibacterial activity. International Journal of Nanomedicine, 6679-6690.	https://doi.org/10.2147/IJN.S212614	Yes
Tracheophyta_Angiosperms	Plumbago	Plumbago zeylanica	L.	Root	Silver	60	Spherical	Monodisperse	Antibacterial activity	Salunke, G. R., Ghosh, S., Santosh Kumar, R. J., Khade, S., Vashisth, P., Kale, T., ... & Chopade, B. A. (2014). Rapid efficient synthesis and characterization of silver, gold, and bimetallic nanoparticles from the medicinal plant Plumbago zeylanica and their application in biofilm control. International journal of nanomedicine, 2635-2653.	https://doi.org/10.2147/IJN.S59834	Yes
Tracheophyta_Angiosperms	Plumbago	Plumbago zeylanica	L.	Root	Gold	25	Spherical	Monodisperse	Antibacterial activity	Salunke, G. R., Ghosh, S., Santosh Kumar, R. J., Khade, S., Vashisth, P., Kale, T., ... & Chopade, B. A. (2014). Rapid efficient synthesis and characterization of silver, gold, and bimetallic nanoparticles from the medicinal plant Plumbago zeylanica and their application in biofilm control. International journal of nanomedicine, 2635-2653.	https://doi.org/10.2147/IJN.S59834	Yes
Tracheophyta_Angiosperms	Plumbago	Plumbago zeylanica	L.	Root	Gold-Silver	90	Hexagonal	Monodisperse	Antibacterial activity	Salunke, G. R., Ghosh, S., Santosh Kumar, R. J., Khade, S., Vashisth, P., Kale, T., ... & Chopade, B. A. (2014). Rapid efficient synthesis and characterization of silver, gold, and bimetallic nanoparticles from the medicinal plant Plumbago zeylanica and their application in biofilm control. International journal of nanomedicine, 2635-2653.	https://doi.org/10.2147/IJN.S59834	Yes
Tracheophyta_Angiosperms	Polygala	Polygala tenuifolia	Willd.	Root	Gold	9.77	Spherical	Monodisperse*	Untested	Jun, S. H., Kim, H. S., Koo, Y. K., Park, Y., Kim, J., Cho, S., & Park, Y. (2014). Root extracts of Polygala tenuifolia for the green synthesis of gold nanoparticles. Journal of Nanoscience and Nanotechnology, 14(8), 6202-6208.	https://doi.org/10.1166/jnn.2014.8881	Yes
Tracheophyta_Angiosperms	Pontederia	Pontederia crassipes	Mart.	Leaves	Silver	35	Cubical	Undetermined	Antimicrobial activity	Semu, T. C., Williams, J., Cheng, J., Mutingwende, I., & Chifamba, J. (2024). Pontederia crassipes Biosynthesised Silver Nanoparticles (AgNPs), Characterisation and Activity against Multidrug-Resistant Microbes. Journal of Advances in Medical and Pharmaceutical Sciences, 26(6), 1-16.	https://doi.org/10.9734/JAMPS/2024/v26i6690	Yes
Tracheophyta_Angiosperms	Prosopis	Prosopis chilensis	(Molina) Stuntz	Undisclosed	Silver	50	Spherical	Undetermined	Antimicrobial, anticancer and heavy metal removel	Samrot, A. V., Angalene, J. L. A., Roshini, S. M., Raji, P., Stefi, S. M., Preethi, R., ... & Madankumar, A. (2019). Bioactivity and heavy metal removal using plant gum mediated green synthesized silver nanoparticles. Journal of Cluster Science, 30, 1599-1610.	https://doi.org/10.1007/s10876-019-01602-y	Yes
Tracheophyta_Angiosperms	Prosopis	Prosopis juliflora	(Sw.) DC.	Stem	Silver	54	Spherical	Monodisperse	Antimicrobial and catalytic activities	Arya, G., Kumari, R. M., Gupta, N., Kumar, A., Chandra, R., & Nimesh, S. (2018). Green synthesis of silver nanoparticles using Prosopis juliflora bark extract: reaction optimization, antimicrobial and catalytic activities. Artificial cells, nanomedicine, and biotechnology, 46(5), 985-993.	https://doi.org/10.1080/21691401.2017.1354302	Yes
Tracheophyta_Angiosperms	Prunus	Prunus domestica	L.	Reproductive structures	Gold	21	Spherical	Monodisperse*	Catalytic activity	Dauthal, P., & Mukhopadhyay, M. (2012). Prunus domestica fruit extract-mediated synthesis of gold nanoparticles and its catalytic activity for 4-nitrophenol reduction. Industrial & engineering chemistry research, 51(40), 13014-13020.	https://doi.org/10.1021/ie300369g	Yes
Tracheophyta_Angiosperms	Prunus	Prunus persica	(L.) Batsch	Reproductive structures	Gold	39.9	Spherical	Undetermined	Antimicrobial and antioxidant activities	Patra, J. K., & Baek, K. H. (2016). Comparative study of proteasome inhibitory, synergistic antibacterial, synergistic anticandidal, and antioxidant activities of gold nanoparticles biosynthesized using fruit waste materials. International journal of nanomedicine, 4691-4705.	https://doi.org/10.2147/IJN.S108920	Yes
Tracheophyta_Angiosperms	Psidium	Psidium guajava	L.	Reproductive structures	Copper	22.5	Irregular	Undetermined	Antibacterial activity	Caroling, G., Priyadharshini, M. N., Vinodhini, E., Ranjitham, A. M., & Shanthi, P. (2015). Biosynthesis of copper nanoparticles using aqueous guava extract-characterisation and study of antibacterial effects. Int J Pharm Biol Sci, 5(2), 25-43.	-	Yes
Tracheophyta_Angiosperms	Psidium	Psidium guajava	L.	Leaves	Palladium	10	Spherical	Polydisperse*	Catalytic activity	Sandhya, K., Reddy, G. B., Ayodhya, D., Noorjahan, M., & Mangatayaru, K. G. (2023). Microwave-assisted green synthesis of Palladium nanοparticles using aqueous decoction of Psidium guajava leaf extract and kinetic analysis in the reduction of 4-Nitrophenol. Materials Today: Proceedings, 92, 742-749.	https://doi.org/10.1016/j.matpr.2023.04.295	Yes
Tracheophyta_Angiosperms	Punica	Punica granatum	L.	Reproductive structures	Copper	43.9	Spherical	Undetermined	Catalytic activity	Nazar, N., Bibi, I., Kamal, S., Iqbal, M., Nouren, S., Jilani, K., ... & Ata, S. (2018). Cu nanoparticles synthesis using biological molecule of P. granatum seeds extract as reducing and capping agent: Growth mechanism and photo-catalytic activity. International journal of biological macromolecules, 106, 1203-1210.	https://doi.org/10.1016/j.ijbiomac.2017.08.126	Yes
Tracheophyta_Angiosperms	Punica	Punica granatum	L.	Leaves	Silver	26.22	Polygonal	Monodisperse*	Untested	Swilam, N., & Nematallah, K. A. (2020). Polyphenols profile of pomegranate leaves and their role in green synthesis of silver nanoparticles. Scientific Reports, 10(1), 14851.	https://doi.org/10.1038/s41598-020-71847-5	Yes
Tracheophyta_Angiosperms	Punica	Punica granatum	L.	Reproductive structures	Copper	17.5	Spherical	Undetermined	Antimicrobial activity	Kaur, P., Thakur, R., & Chaudhury, A. (2016). Biogenesis of copper nanoparticles using peel extract of Punica granatum and their antimicrobial activity against opportunistic pathogens. Green Chemistry Letters and Reviews, 9(1), 33-38.	https://doi.org/10.1080/17518253.2016.1141238	Yes
Tracheophyta_Angiosperms	Punica	Punica granatum	L.	Reproductive structures	Gold	29.5	Triangular	Polydisperse	Catalytic activity	Dash, S. S., & Bag, B. G. (2014). Synthesis of gold nanoparticles using renewable Punica granatum juice and study of its catalytic activity. Applied Nanoscience, 4, 55-59.	https://doi.org/10.1007/s13204-012-0179-4	Yes
Tracheophyta_Angiosperms	Punica	Punica Granatum	L.	Reproductive structures	Gold	100	Irregular	Monodisperse	Antioxidant activity	Gubitosa, J., Rizzi, V., Lopedota, A., Fini, P., Laurenzana, A., Fibbi, G., ... & Cosma, P. (2018). One pot environmental friendly synthesis of gold nanoparticles using Punica Granatum Juice: A novel antioxidant agent for future dermatological and cosmetic applications. Journal of colloid and interface science, 521, 50-61.	https://doi.org/10.1016/j.jcis.2018.02.069	Yes
Tracheophyta_Angiosperms	Punica	Punica granatum	L.	Reproductive structures	Silver	23	Spherical	Monodisperse	Antibacterial activity	Ibraheim, M. H., Ibrahiem, A. A., & Dalloul, T. R. (2016). Biosynthesis of silver nanoparticles using pomegranate juice extract and its antibacterial activity. International Journal of Applied Sciences and Biotechnology, 4(3), 254-258.	https://doi.org/10.3126/ijasbt.v4i3.15417	Yes
Tracheophyta_Angiosperms	Punica	Punica granatum	L.	Reproductive structures	Silver	30	Spherical	Undetermined	Antimicrobial and cytotoxicity activities	Devanesan, S., AlSalhi, M. S., Balaji, R. V., Ranjitsingh, A. J. A., Ahamed, A., Alfuraydi, A. A., ... & Othman, A. H. (2018). Antimicrobial and cytotoxicity effects of synthesized silver nanoparticles from Punica granatum peel extract. Nanoscale research letters, 13, 1-10.	https://doi.org/10.1186/s11671-018-2731-y	Yes
Tracheophyta_Angiosperms	Punica	Punica granatum	L.	Reproductive structures	Zinc	56.5	Spherical	Undetermined	Cytotoxicity and antibacterial activities	Sukri, S. N. A. M., Shameli, K., Wong, M. M. T., Teow, S. Y., Chew, J., & Ismail, N. A. (2019). Cytotoxicity and antibacterial activities of plant-mediated synthesized zinc oxide (ZnO) nanoparticles using Punica granatum (pomegranate) fruit peels extract. Journal of Molecular Structure, 1189, 57-65.	https://doi.org/10.1016/j.molstruc.2019.04.026	Yes
Tracheophyta_Angiosperms	Putranjiva	Putranjiva roxburghii	Wall.	Reproductive structures	Silver	8	Spherical	Undetermined	Anticancer activity	Balkrishna, A., Sharma, V. K., Das, S. K., Mishra, N., Bisht, L., Joshi, A., & Sharma, N. (2020). Characterization and anti-cancerous effect of Putranjiva roxburghii seed extract mediated silver nanoparticles on human colon (HCT-116), pancreatic (PANC-1) and breast (MDA-MB 231) cancer cell lines: A comparative study. International Journal of Nanomedicine, 573-585.	https://doi.org/10.2147/IJN.S230244	Yes
Tracheophyta_Angiosperms	Rhaphanus	Rhaphanus sativus	L.	Root	Cadmium	4.5	Spherical	Monodisperse*	Anticancer activity	Gholami, Z., Dadmehr, M., Jelodar, N. B., Hosseini, M., & Parizi, A. P. (2020). One-pot biosynthesis of CdS quantum dots through in vitro regeneration of hairy roots of Rhaphanus sativus L. and their apoptosis effect on MCF-7 and AGS cancerous human cell lines. Materials Research Express, 7(1), 015056.	https://doi.org/10.1088/2053-1591/ab66ea	Yes
Tracheophyta_Angiosperms	Rheum	Rheum palmatum	L.	Root	Silver	78.5	Hexagonal	Undetermined	Antibacterial activity	Arokiyaraj, S., Vincent, S., Saravanan, M., Lee, Y., Oh, Y. K., & Kim, K. H. (2017). Green synthesis of silver nanoparticles using Rheum palmatum root extract and their antibacterial activity against Staphylococcus aureus and Pseudomonas aeruginosa. Artificial cells, nanomedicine, and biotechnology, 45(2), 372-379.	https://doi.org/10.3109/21691401.2016.1160403	Yes
Tracheophyta_Angiosperms	Ricinodendron	Ricinodendron heudelotii	(Baill.) Pierre ex Heckel	Reproductive structures	Silver	89	Undetermined	Undetermined	Antibacterial activity	Meva, F. E. A., Ebongue, C. O., Fannang, S. V., Segnou, M. L., Ntoumba, A. A., Kedi, P. B. E., ... & Mpondo, E. A. M. (2017). Natural substances for the synthesis of silver nanoparticles against Escherichia coli: The case of Megaphrynium macrostachyum (Marantaceae), Corchorus olitorus (Tiliaceae), Ricinodendron heudelotii (Euphorbiaceae), Gnetum bucholzianum (Gnetaceae), and Ipomoea batatas (Conv…	https://doi.org/10.1155/2017/6834726	Yes
Tracheophyta_Angiosperms	Rosa	Rosa chinensis	Jacq.	Reproductive structures	Silver	18	Spherical	Monodisperse*	Antibacterial activity	Meng, Y., & Sun, Y. (2016). Development of biogenic silver nanoparticle using Rosa chinensis flower extract and its antibacterial property. Journal of Nanoscience and Nanotechnology, 16(4), 3969-3972.	https://doi.org/10.1166/jnn.2016.11899	Yes
Tracheophyta_Angiosperms	Rosmarinus	Rosmarinus officinalis	L. (Rosemary)	Reproductive structures	Magnesium	8.8	Spherical	Undetermined	Antibacterial activity	Abdallah, Y., Ogunyemi, S. O., Abdelazez, A., Zhang, M., Hong, X., Ibrahim, E., ... & Chen, J. (2019). The green synthesis of MgO nano-flowers using Rosmarinus officinalis L.(Rosemary) and the antibacterial activities against Xanthomonas oryzae pv. oryzae. BioMed Research International, 2019.	https://doi.org/10.1155/2019/5620989	Yes
Tracheophyta_Angiosperms	Rumex	Rumex crispus	L.	Reproductive structures	Copper	34	Spherical	Monodisperse*	Catalytic applications for reduction of dyes	Rostami‐Vartooni, A. (2017). Green synthesis of CuO nanoparticles loaded on the seashell surface using Rumex crispus seeds extract and its catalytic applications for reduction of dyes. IET nanobiotechnology, 11(4), 349-359.	https://doi.org/10.1049/iet-nbt.2016.0149	Yes
Tracheophyta_Angiosperms	Rumex	Rumex dentatus	L.	Undisclosed	Silver	12.5	Spherical	Polydisperse	Water treatment	Abdo, M. M., Abdel-Hamid, M. I., El-Sherbiny, I. M., El-Sherbeny, G., & Abdel-Aal, E. I. (2023). Green synthesis of AgNPs, alginate microbeads and Chlorella minutissima laden alginate microbeads for tertiary treatment of municipal wastewater. Bioresource Technology Reports, 21, 101300.	https://doi.org/10.1016/j.biteb.2022.101300	Yes
Tracheophyta_Angiosperms	Senna	Senna alata	(L.) Roxb.	Stem	Silver	20	Spherical	Monodisperse	Antimicrobial activity	Ontong, J. C., Paosen, S., Shankar, S., & Voravuthikunchai, S. P. (2019). Eco-friendly synthesis of silver nanoparticles using Senna alata bark extract and its antimicrobial mechanism through enhancement of bacterial membrane degradation. Journal of microbiological methods, 165, 105692.	https://doi.org/10.1016/j.mimet.2019.105692	Yes
Tracheophyta_Angiosperms	Silybum	Silybum marianum	(L.) Gaertn.	Reproductive structures	Silver	13.2	Spherical	Monodisperse	Antioxidant, anti-inflammatory, anti-aging, antidiabeticm citotoxic and antimicrobial activities	Shah, M., Nawaz, S., Jan, H., Uddin, N., Ali, A., Anjum, S., ... & Abbasi, B. H. (2020). Synthesis of bio-mediated silver nanoparticles from Silybum marianum and their biological and clinical activities. Materials Science and Engineering: C, 112, 110889.	https://doi.org/10.1016/j.msec.2020.110889	Yes
Tracheophyta_Angiosperms	Silybum	Silybum marianum	(L.) Gaertn.	Undisclosed	Silver	18.12	Spherical	Monodisperse	Antioxidant, anti-inflammatory, anti-aging, antidiabeticm citotoxic and antimicrobial activities	Shah, M., Nawaz, S., Jan, H., Uddin, N., Ali, A., Anjum, S., ... & Abbasi, B. H. (2020). Synthesis of bio-mediated silver nanoparticles from Silybum marianum and their biological and clinical activities. Materials Science and Engineering: C, 112, 110889.	https://doi.org/10.1016/j.msec.2020.110889	Yes
Tracheophyta_Angiosperms	Solanum	Solanum mammosum	L.	Reproductive structures	Silver	15.3	Undetermined	Monodisperse*	Larvicidal activity	Pilaquinga, F., Morejón, B., Ganchala, D., Morey, J., Piña, N., Debut, A., & Neira, M. (2019). Green synthesis of silver nanoparticles using Solanum mammosum L.(Solanaceae) fruit extract and their larvicidal activity against Aedes aegypti L.(Diptera: Culicidae). Plos one, 14(10), e0224109.	https://doi.org/10.1371/journal.pone.0224109	Yes
Tracheophyta_Angiosperms	Solanum	Solanum nigrum	L.	Reproductive structures	Silver	25	Spherical	Polydisperse	Biofilm inhibition and photodegradation of dye effluent	Malaikozhundan, B., Vijayakumar, S., Vaseeharan, B., Jenifer, A. A., Chitra, P., Prabhu, N. M., & Kannapiran, E. (2017). Two potential uses for silver nanoparticles coated with Solanum nigrum unripe fruit extract: biofilm inhibition and photodegradation of dye effluent. Microbial pathogenesis, 111, 316-324.	https://doi.org/10.1016/j.micpath.2017.08.039	Yes
Tracheophyta_Angiosperms	Solanum	Solanum nigrum	L.	Reproductive structures	Selenium	87	Spherical	Polydisperse	Anticancer activity	Saranya, T., Ramya, S., Kavithaa, K., Paulpandi, M., Cheon, Y. P., Harysh Winster, S., ... & Narayanasamy, A. (2023). Green synthesis of selenium nanoparticles using solanum nigrum fruit extract and its anti-cancer efficacy against triple negative breast cancer. Journal of Cluster Science, 34(4), 1709-1719.	https://doi.org/10.1007/s10876-022-02334-2	Yes
Tracheophyta_Angiosperms	Syringodium	Syringodium isoetifolium	(Asch.) Dandy	Undisclosed	Titanium	59.5	Spherical	Undetermined	Antioxidant, anticancer, antimicrobial and catalytic activities	Sundar, V., Balasubramanian, B., Sivakumar, M., Chinnaraj, S., Palani, V., Maluventhen, V., ... & Mediavilla, D. P. Z. (2024). An eco-friendly synthesis of titanium oxide nanoparticles mediated from Syringodium isoetifolium and evaluate its biological activity and photocatalytic dye degradation. Inorganic Chemistry Communications, 112125.	https://doi.org/10.1016/j.inoche.2024.112125	Yes
Tracheophyta_Angiosperms	Syzygium	Syzygium alternifolium	(Wt.) Walp.	Stem	Silver	26	Spherical	Polydisperse	Antimicrobial activity	Yugandhar, P., Haribabu, R., & Savithramma, N. (2015). Synthesis, characterization and antimicrobial properties of green-synthesised silver nanoparticles from stem bark extract of Syzygium alternifolium (Wt.) Walp. 3 Biotech, 5, 1031-1039.	https://doi.org/10.1007/s13205-015-0307-4	Yes
Tracheophyta_Angiosperms	Syzygium	Syzygium alternifolium	(Wt.) Walp.	Reproductive structures	Copper	35.5	Spherical	Polydisperse	Antiviral activity	Yugandhar, P., Vasavi, T., Jayavardhana Rao, Y., Uma Maheswari Devi, P., Narasimha, G., & Savithramma, N. (2018). Cost effective, green synthesis of copper oxide nanoparticles using fruit extract of Syzygium alternifolium (Wt.) Walp., characterization and evaluation of antiviral activity. Journal of Cluster Science, 29, 743-755.	https://doi.org/10.1007/s10876-018-1395-1	Yes
Tracheophyta_Angiosperms	Syzygium	Syzygium aromaticum	(L.) Merr. & L.M. Perry	Reproductive structures	Zinc	35	Triangular	Undetermined	Antifungal activity	Lakshmeesha, T. R., Kalagatur, N. K., Mudili, V., Mohan, C. D., Rangappa, S., Prasad, B. D., ... & Niranjana, S. R. (2019). Biofabrication of zinc oxide nanoparticles with Syzygium aromaticum flower buds extract and finding its novel application in controlling the growth and mycotoxins of Fusarium graminearum. Frontiers in microbiology, 10, 1244.	https://doi.org/10.3389/fmicb.2019.01244	Yes
Tracheophyta_Angiosperms	Tagetes	Tagetes erecta	L.	Reproductive structures	Cadmium	Undertemined	Spherical	Undetermined	Larvicial activity	Hajra, A., Dutta, S., & Mondal, N. K. (2016). Mosquito larvicidal activity of cadmium nanoparticles synthesized from petal extracts of marigold (Tagetes sp.) and rose (Rosa sp.) flower. Journal of parasitic diseases, 40, 1519-1527.	https://doi.org/10.1007/s12639-015-0719-4	No
Tracheophyta_Angiosperms	Tagetes	Tagetes erecta	L.	Reproductive structures	Silver	50	Spherical	Undetermined	Antimicrobial activity	Padalia, H., Moteriya, P., & Chanda, S. (2015). Green synthesis of silver nanoparticles from marigold flower and its synergistic antimicrobial potential. Arabian Journal of Chemistry, 8(5), 732-741.	https://doi.org/10.1016/j.arabjc.2014.11.015	Yes
Tracheophyta_Angiosperms	Tamarindus	Tamarindus indica	L.	Reproductive structures	Silver	10	Spherical	Polydisperse*	Antibacterial activity	Jayaprakash, N., Vijaya, J. J., Kaviyarasu, K., Kombaiah, K., Kennedy, L. J., Ramalingam, R. J., ... & Al-Lohedan, H. A. (2017). Green synthesis of Ag nanoparticles using Tamarind fruit extract for the antibacterial studies. Journal of Photochemistry and Photobiology B: Biology, 169, 178-185.	https://doi.org/10.1016/j.jphotobiol.2017.03.013	Yes
Tracheophyta_Angiosperms	Taraxacum	Taraxacum officinale	F.H. Wigg.	Reproductive structures	Gold	7	Spherical	Monodisperse	Untested	Kolenčík, M., Štrba, P., Šebesta, M., Kratošová, G., Urík, M., Vávra, I., ... & Ramakanth, I. (2019). Nanogold biosynthesis mediated by mixed flower pollen grains. Journal of Nanoscience and Nanotechnology, 19(5), 2983-2988.	https://doi.org/10.1166/jnn.2019.15853	Yes
Tracheophyta_Angiosperms	Tectona	Tectona grandis	L. f.	Reproductive structures	Silver	20	Spherical	Undetermined	Antimicrobial activity	Rautela, A., & Rani, J. (2019). Green synthesis of silver nanoparticles from Tectona grandis seeds extract: characterization and mechanism of antimicrobial action on different microorganisms. Journal of Analytical Science and Technology, 10(1), 1-10.	https://doi.org/10.1186/s40543-018-0163-z	Yes
Tracheophyta_Angiosperms	Tephrosia	Tephrosia purpurea	(L.) Pers.	Leaves	Gold	100	Spherical	Undetermined	Antibacterial activity	Jisha, E. R., Balamurugan, G., Edison, N., Selvakumar, P., & Rathiga, R. (2012). Biogenic synthesis of Gold Nanoparticles using leaf extract of Tephrosia purpurea and study of their antibacterial effect. Int. J. Pharm Tech Res, 4, 1323-1331.	-	Yes
Tracheophyta_Angiosperms	Terminalia	Terminalia chebula	Retz.	Reproductive structures	Silver	25	Cubical	Undetermined	Catalytic activity	Edison, T. J. I., & Sethuraman, M. G. (2012). Instant green synthesis of silver nanoparticles using Terminalia chebula fruit extract and evaluation of their catalytic activity on reduction of methylene blue. Process Biochemistry, 47(9), 1351-1357.	https://doi.org/10.1016/j.procbio.2012.04.025	Yes
Tracheophyta_Angiosperms	Theobroma	Theobroma cacao	L.	Reproductive structures	Palladium-Copper	40	Undetermined	Undetermined	Catalytic activity	Nasrollahzadeh, M., Sajadi, S. M., Rostami-Vartooni, A., & Bagherzadeh, M. (2015). Green synthesis of Pd/CuO nanoparticles by Theobroma cacao L. seeds extract and their catalytic performance for the reduction of 4-nitrophenol and phosphine-free Heck coupling reaction under aerobic conditions. Journal of colloid and interface science, 448, 106-113.	https://doi.org/10.1016/j.jcis.2015.02.009	Yes
Tracheophyta_Angiosperms	Theobroma	Theobroma cacao	L.	Leaves	Silver	10.3	Spherical	Monodisperse*	Untested	Herrera-Marín, P., Fernández, L., Pilaquinga, F., Debut, A., Rodríguez, A., & Espinoza-Montero, P. (2023). Green synthesis of silver nanoparticles using aqueous extract of the leaves of fine aroma cocoa Theobroma cacao linneu (Malvaceae): Optimization by electrochemical techniques. Electrochimica Acta, 447, 142122.	https://doi.org/10.1016/j.electacta.2023.142122	Yes
Tracheophyta_Angiosperms	Tinospora	Tinospora cordifolia	(Willd.) Miers	Stem	Iron	69	Undetermined	Undetermined	Untested	Shah, S., Dasgupta, S., Chakraborty, M., Vadakkekara, R., & Hajoori, M. (2014). Green synthesis of iron nanoparticles using plant extracts. Int J Biol Pharm Res, 5(7), 549-52.	-	Yes
Tracheophyta_Angiosperms	Tinospora	Tinospora cordifolia	(Willd.) Miers	Reproductive structures	Iron	36	Undetermined	Undetermined	Untested	Shah, S., Dasgupta, S., Chakraborty, M., Vadakkekara, R., & Hajoori, M. (2014). Green synthesis of iron nanoparticles using plant extracts. Int J Biol Pharm Res, 5(7), 549-52.	-	Yes
Tracheophyta_Angiosperms	Tribulus	Tribulus terrestris	L.	Reproductive structures	Silver	22	Spherical	Undetermined	Antimicrobial activity	Gopinath, V., MubarakAli, D., Priyadarshini, S., Priyadharsshini, N. M., Thajuddin, N., & Velusamy, P. (2012). Biosynthesis of silver nanoparticles from Tribulus terrestris and its antimicrobial activity: a novel biological approach. Colloids and surfaces B: biointerfaces, 96, 69-74.	https://doi.org/10.1016/j.colsurfb.2012.03.023	Yes
Tracheophyta_Angiosperms	Tridax	Tridax procumbens	L.	Leaves	Iron	102.5	Undetermined	Undetermined	Untested	Shah, S., Dasgupta, S., Chakraborty, M., Vadakkekara, R., & Hajoori, M. (2014). Green synthesis of iron nanoparticles using plant extracts. Int J Biol Pharm Res, 5(7), 549-52.	-	No
Tracheophyta_Angiosperms	Tridax	Tridax procumbens	L.	Leaves	Silver	99	Spherical	Polydisperse	Antimicrobial activity	Chopade, V., & Kamble, D. (2021). Application of green silver nanoparticles synthesized using leaf extract of Tridax procumbens for preparation of clinical antimicrobial bandages. Int J Pharm Investig, 11(1), 10-13.	https://doi.org/10.5530/ijpi.2021.1.3	Yes
Tracheophyta_Angiosperms	Tridax	Tridax procumbens	L.	Stem	Iron	23.5	Undetermined	Undetermined	Untested	Shah, S., Dasgupta, S., Chakraborty, M., Vadakkekara, R., & Hajoori, M. (2014). Green synthesis of iron nanoparticles using plant extracts. Int J Biol Pharm Res, 5(7), 549-52.	-	Yes
Tracheophyta_Angiosperms	Trifolium	Trifolium pratense	L.	Reproductive structures	Gold	7	Spherical	Monodisperse	Untested	Kolenčík, M., Štrba, P., Šebesta, M., Kratošová, G., Urík, M., Vávra, I., ... & Ramakanth, I. (2019). Nanogold biosynthesis mediated by mixed flower pollen grains. Journal of Nanoscience and Nanotechnology, 19(5), 2983-2988.	https://doi.org/10.1166/jnn.2019.15853	Yes
Tracheophyta_Angiosperms	Trigonella	Trigonella foenum-graecum	L.	Reproductive structures	Silver	40	Spherical	Undetermined	Antioxidant and antimicrobial activities	Deshmukh, A. R., Gupta, A., & Kim, B. S. (2019). Ultrasound assisted green synthesis of silver and iron oxide nanoparticles using fenugreek seed extract and their enhanced antibacterial and antioxidant activities. BioMed research international, 2019.	https://doi.org/10.1155/2019/1714358	Yes
Tracheophyta_Angiosperms	Trigonella	Trigonella foenum-graecum	L.	Reproductive structures	Silver	20	Spherical	Undetermined	Antioxidant and antimicrobial activities	Deshmukh, A. R., Gupta, A., & Kim, B. S. (2019). Ultrasound assisted green synthesis of silver and iron oxide nanoparticles using fenugreek seed extract and their enhanced antibacterial and antioxidant activities. BioMed research international, 2019.	https://doi.org/10.1155/2019/1714358	Yes
Tracheophyta_Angiosperms	Trigonella	Trigonella foenum-graecum	L.	Reproductive structures	Iron	20	Spherical	Undetermined	Antioxidant and antimicrobial activities	Deshmukh, A. R., Gupta, A., & Kim, B. S. (2019). Ultrasound assisted green synthesis of silver and iron oxide nanoparticles using fenugreek seed extract and their enhanced antibacterial and antioxidant activities. BioMed research international, 2019.	https://doi.org/10.1155/2019/1714358	Yes
Tracheophyta_Angiosperms	Trigonella	Trigonella foenum-graecum	L.	Reproductive structures	Iron	35	Spherical	Undetermined	Antioxidant and antimicrobial activities	Deshmukh, A. R., Gupta, A., & Kim, B. S. (2019). Ultrasound assisted green synthesis of silver and iron oxide nanoparticles using fenugreek seed extract and their enhanced antibacterial and antioxidant activities. BioMed research international, 2019.	https://doi.org/10.1155/2019/1714358	Yes
Tracheophyta_Angiosperms	Triticum	Triticum aestivum	L.	Reproductive structures	Copper	22	Spherical	Monodisperse	Catalytic activity	Buazar, F., Sweidi, S., Badri, M., & Kroushawi, F. (2019). Biofabrication of highly pure copper oxide nanoparticles using wheat seed extract and their catalytic activity: A mechanistic approach. Green processing and synthesis, 8(1), 691-702.	https://doi.org/10.1515/gps-2019-0040	Yes
Tracheophyta_Angiosperms	Triticum	Triticum aestivum	L.	Undisclosed	Silver	5.42	Spherical	Polydisperse	Catalytic and toxicology activity	Waghmode, S., Chavan, P., Kalyankar, V., & Dagade, S. (2013). Synthesis of silver nanoparticles using Triticum aestivum and its effect on peroxide catalytic activity and toxicology. Journal of Chemistry, 2013.	https://doi.org/10.1155/2013/265864	Yes
Tracheophyta_Angiosperms	Tussilago	Tussilago farfara	L.	Reproductive structures	Silver	13.57	Spherical	Monodisperse*	Antibacterial and anticancer activities	Lee, Y. J., Song, K., Cha, S. H., Cho, S., Kim, Y. S., & Park, Y. (2019). Sesquiterpenoids from Tussilago farfara flower bud extract for the eco-friendly synthesis of silver and gold nanoparticles possessing antibacterial and anticancer activities. Nanomaterials, 9(6), 819.	https://doi.org/10.3390/nano9060819	Yes
Tracheophyta_Angiosperms	Tussilago	Tussilago farfara	L.	Reproductive structures	Gold	18.2	Spherical	Monodisperse*	Antibacterial and anticancer activities	Lee, Y. J., Song, K., Cha, S. H., Cho, S., Kim, Y. S., & Park, Y. (2019). Sesquiterpenoids from Tussilago farfara flower bud extract for the eco-friendly synthesis of silver and gold nanoparticles possessing antibacterial and anticancer activities. Nanomaterials, 9(6), 819.	https://doi.org/10.3390/nano9060819	Yes
Tracheophyta_Angiosperms	Typha	Typha latifolia	L.	Leaves	Zinc	Undertemined	Undetermined	Undetermined	Photocatalytic activity	Arthanareeswari, M., Devikala, S., & Sridharan, M. (2019). Green synthesis of zinc oxide nanoparticles using Typha latifolia. L leaf extract for photocatalytic applications. Materials Today: Proceedings, 14, 332-337.	https://doi.org/10.1016/j.matpr.2019.04.155	No
Tracheophyta_Angiosperms	Aloe	Undetermined	L.	Leaves	Zinc	40	Undetermined	Undetermined	Antimicrobial activity	Gunalan, S., Sivaraj, R., & Rajendran, V. (2012). Green synthesized ZnO nanoparticles against bacterial and fungal pathogens. Progress in Natural Science: Materials International, 22(6), 693-700.	https://doi.org/10.1016/j.pnsc.2012.11.015	Yes
Tracheophyta_Angiosperms	Aloe	Undetermined	L.	Leaves	Zinc	25	Undetermined	Undetermined	Antimicrobial activity	Gunalan, S., Sivaraj, R., & Rajendran, V. (2012). Green synthesized ZnO nanoparticles against bacterial and fungal pathogens. Progress in Natural Science: Materials International, 22(6), 693-700.	https://doi.org/10.1016/j.pnsc.2012.11.015	Yes
Tracheophyta_Angiosperms	Eucalyptus	Undetermined	L'Hér.	Leaves	Iron	50	Spherical	Undetermined	Treatment of eutrophic wastewater	Wang, T., Jin, X., Chen, Z., Megharaj, M., & Naidu, R. (2014). Green synthesis of Fe nanoparticles using eucalyptus leaf extracts for treatment of eutrophic wastewater. Science of the total environment, 466, 210-213.	https://doi.org/10.1016/j.scitotenv.2013.07.022	Yes
Tracheophyta_Angiosperms	Manihot	Undetermined	Mill.	Stem	Zinc	44.9	Spherical	Undetermined	Copper removal	Primo, J. D. O., Bittencourt, C., Acosta, S., Sierra-Castillo, A., Colomer, J. F., Jaerger, S., ... & Anaissi, F. J. (2020). Synthesis of zinc oxide nanoparticles by ecofriendly routes: adsorbent for copper removal from wastewater. Frontiers in Chemistry, 8, 571790.	https://doi.org/10.3389/fchem.2020.571790	Yes
Tracheophyta_Angiosperms	Rosa	Undetermined	L.	Reproductive structures	Cadmium	Undertemined	Spherical	Undetermined	Larvicial activity	Hajra, A., Dutta, S., & Mondal, N. K. (2016). Mosquito larvicidal activity of cadmium nanoparticles synthesized from petal extracts of marigold (Tagetes sp.) and rose (Rosa sp.) flower. Journal of parasitic diseases, 40, 1519-1527.	https://doi.org/10.1007/s12639-015-0719-4	No
Tracheophyta_Angiosperms	Sorghum	Undetermined	Moench	Undisclosed	Palladium	3.42	Undetermined	Monodisperse*	Untested	Hu, D., Xu, H., Yi, Z., Chen, Z., Ye, C., Wu, Z., ... & Yan, K. (2019). Green CO2-assisted synthesis of mono-and bimetallic Pd/Pt nanoparticles on porous carbon fabricated from sorghum for highly selective hydrogenation of furfural. ACS Sustainable Chemistry & Engineering, 7(18), 15339-15345.	https://doi.org/10.1021/acssuschemeng.9b02665	Yes
Tracheophyta_Angiosperms	Sorghum	Undetermined	Moench	Undisclosed	Platinum	3.34	Undetermined	Monodisperse*	Untested	Hu, D., Xu, H., Yi, Z., Chen, Z., Ye, C., Wu, Z., ... & Yan, K. (2019). Green CO2-assisted synthesis of mono-and bimetallic Pd/Pt nanoparticles on porous carbon fabricated from sorghum for highly selective hydrogenation of furfural. ACS Sustainable Chemistry & Engineering, 7(18), 15339-15345.	https://doi.org/10.1021/acssuschemeng.9b02665	Yes
Tracheophyta_Angiosperms	Sorghum	Undetermined	Moench	Undisclosed	Palladium-Platinum	4.73	Undetermined	Monodisperse*	Untested	Hu, D., Xu, H., Yi, Z., Chen, Z., Ye, C., Wu, Z., ... & Yan, K. (2019). Green CO2-assisted synthesis of mono-and bimetallic Pd/Pt nanoparticles on porous carbon fabricated from sorghum for highly selective hydrogenation of furfural. ACS Sustainable Chemistry & Engineering, 7(18), 15339-15345.	https://doi.org/10.1021/acssuschemeng.9b02665	Yes
Tracheophyta_Angiosperms	Sorghum	Undetermined	L.	Undisclosed	Iron	50	Spherical	Undetermined	Untested	Njagi, E. C., Huang, H., Stafford, L., Genuino, H., Galindo, H. M., Collins, J. B., ... & Suib, S. L. (2011). Biosynthesis of iron and silver nanoparticles at room temperature using aqueous sorghum bran extracts. Langmuir, 27(1), 264-271.	https://doi.org/10.1021/la103190n	Yes
Tracheophyta_Angiosperms	Sorghum	Undetermined	L.	Undisclosed	Silver	10	Spherical	Undetermined	Untested	Njagi, E. C., Huang, H., Stafford, L., Genuino, H., Galindo, H. M., Collins, J. B., ... & Suib, S. L. (2011). Biosynthesis of iron and silver nanoparticles at room temperature using aqueous sorghum bran extracts. Langmuir, 27(1), 264-271.	https://doi.org/10.1021/la103190n	Yes
Tracheophyta_Angiosperms	Sterculia	Undetermined	L.	Undisclosed	Gold	22.5	Spherical	Monodisperse*	Biocompatible drug delivery	Pooja, D., Panyaram, S., Kulhari, H., Reddy, B., Rachamalla, S. S., & Sistla, R. (2015). Natural polysaccharide functionalized gold nanoparticles as biocompatible drug delivery carrier. International journal of biological macromolecules, 80, 48-56.	https://doi.org/10.1016/j.ijbiomac.2015.06.022	Yes
Tracheophyta_Angiosperms	Vernonia	Vernonia amygdalina	Delile	Leaves	Silver	63.08	Undetermined	Undetermined	Untested	Tessema, B., Gonfa, G., Hailegiorgis, S. M., Prabhu, S. V., & Manivannan, S. (2023). Synthesis and characterization of silver nanoparticles using reducing agents of bitter leaf (Vernonia amygdalina) extract and tri-sodium citrate. Nano-Structures & Nano-Objects, 35, 100983.	https://doi.org/10.1016/j.nanoso.2023.100983	Yes
Tracheophyta_Angiosperms	Vitis	Vitis vinifera	L.	Reproductive structures	Silver	35	Spherical	Undetermined	Antimicrobial activity	Gnanajobitha, G., Paulkumar, K., Vanaja, M., Rajeshkumar, S., Malarkodi, C., Annadurai, G., & Kannan, C. (2013). Fruit-mediated synthesis of silver nanoparticles using Vitis vinifera and evaluation of their antimicrobial efficacy. Journal of Nanostructure in Chemistry, 3, 1-6.	https://doi.org/10.1186/2193-8865-3-67	Yes
Tracheophyta_Angiosperms	Wedelia	Wedelia urticifolia	(Blume) DC.	Reproductive structures	Silver	30	Spherical	Undetermined	Antibacterial activity	Rather, M. Y., Shincy, M., & Sundarapandian, S. (2020). Silver nanoparticles synthesis using Wedelia urticifolia (Blume) DC. flower extract: Characterization and antibacterial activity evaluation. Microscopy Research and Technique, 83(9), 1085-1094.	https://doi.org/10.1002/jemt.23499	Yes
Tracheophyta_Angiosperms	Withania	Withania somnifera	(L.) Dunal	Root	Silver	Undertemined	Undetermined	Undetermined	Antibacterial activity	Gaurav, I., Singh, T., Thakur, A., Kumar, G., Rathee, P., Kumari, P., & Sweta, K. (2020). Synthesis, in-vitro and in-silico evaluation of silver nanoparticles with root extract of Withania somnifera for antibacterial activity via binding of penicillin-binding protein-4. Current Pharmaceutical Biotechnology, 21(15), 1674-1687.	https://doi.org/10.2174/1389201021666200702152000	No
Tracheophyta_Angiosperms	Zataria	Zataria multiflora	Boiss.	Undisclosed	Silver-Titanium	30	Irregular	Undetermined	Antimicrobial activity	Mohammadi, S., Ahari, H., & Yousefi, S. (2023). Green synthesis of three-component Ag/AgCl/TiO2 nanocomposite using Zataria Multiflora plant and evaluation of its application in the production of the biodegradable film to increase egg durability in packaging. Journal of Food Measurement and Characterization, 17(4), 3950-3961.	https://doi.org/10.22034/FSCT.20.141.94	Yes
Tracheophyta_Angiosperms	Zingiber	Zingiber officinale	Roscoe	Root	Zinc	40	Spherical	Undetermined	Untested	Raj, L. F. A., & Jayalakshmy, E. (2015). Biosynthesis and characterization of zinc oxide nanoparticles using root extract of Zingiber officinale. Orient. J. Chem, 31(1), 51-56.	http://dx.doi.org/10.13005/ojc/310105	Yes
Tracheophyta_Angiosperms	Zingiber	Zingiber officinale	Roscoe	Stem	Silver	14.22	Spherical	Monodisperse	Antioxidant and antimicrobial	El-Refai, A. A., Ghoniem, G. A., El-Khateeb, A. Y., & Hassaan, M. M. (2018). Eco-friendly synthesis of metal nanoparticles using ginger and garlic extracts as biocompatible novel antioxidant and antimicrobial agents. Journal of Nanostructure in Chemistry, 8, 71-81.	https://doi.org/10.1007/s40097-018-0255-8	Yes
Tracheophyta_Angiosperms	Zingiber	Zingiber officinale	Roscoe	Stem	Copper	21.71	Spherical	Monodisperse	Antioxidant and antimicrobial	El-Refai, A. A., Ghoniem, G. A., El-Khateeb, A. Y., & Hassaan, M. M. (2018). Eco-friendly synthesis of metal nanoparticles using ginger and garlic extracts as biocompatible novel antioxidant and antimicrobial agents. Journal of Nanostructure in Chemistry, 8, 71-81.	https://doi.org/10.1007/s40097-018-0255-8	Yes
Tracheophyta_Angiosperms	Zingiber	Zingiber officinale	Roscoe	Stem	Iron	17.83	Spherical	Monodisperse	Antioxidant and antimicrobial	El-Refai, A. A., Ghoniem, G. A., El-Khateeb, A. Y., & Hassaan, M. M. (2018). Eco-friendly synthesis of metal nanoparticles using ginger and garlic extracts as biocompatible novel antioxidant and antimicrobial agents. Journal of Nanostructure in Chemistry, 8, 71-81.	https://doi.org/10.1007/s40097-018-0255-8	Yes
Tracheophyta_Angiosperms	Zingiber	Zingiber officinale	Roscoe	Stem	Zinc	90.25	Spherical	Monodisperse	Antioxidant and antimicrobial	El-Refai, A. A., Ghoniem, G. A., El-Khateeb, A. Y., & Hassaan, M. M. (2018). Eco-friendly synthesis of metal nanoparticles using ginger and garlic extracts as biocompatible novel antioxidant and antimicrobial agents. Journal of Nanostructure in Chemistry, 8, 71-81.	https://doi.org/10.1007/s40097-018-0255-8	Yes
Tracheophyta_Angiosperms	Zingiber	Zingiber officinale	Roscoe	Stem	Gold	10	Undetermined	Undetermined	Blood compatibility	Kumar, K. P., Paul, W., & Sharma, C. P. (2011). Green synthesis of gold nanoparticles with Zingiber officinale extract: characterization and blood compatibility. Process biochemistry, 46(10), 2007-2013.	https://doi.org/10.1016/j.procbio.2011.07.011	Yes
Tracheophyta_Angiosperms	Zingiber	Zingiber officinale	Roscoe	Stem	Silver	51.1	Spherical	Undetermined	Anticancer activity	Venkatadri, B., Shanparvish, E., Rameshkumar, M. R., Arasu, M. V., Al-Dhabi, N. A., Ponnusamy, V. K., & Agastian, P. (2020). Green synthesis of silver nanoparticles using aqueous rhizome extract of Zingiber officinale and Curcuma longa: In-vitro anti-cancer potential on human colon carcinoma HT-29 cells. Saudi Journal of Biological Sciences, 27(11), 2980-2986.	https://doi.org/10.1016/j.sjbs.2020.09.021	Yes
Tracheophyta_Angiosperms	Zingiber	Zingiber officinale	Roscoe	Root	Silver	15	Spherical	Monodisperse*	Antibacterial activity	Velmurugan, P., Anbalagan, K., Manosathyadevan, M., Lee, K. J., Cho, M., Lee, S. M., ... & Oh, B. T. (2014). Green synthesis of silver and gold nanoparticles using Zingiber officinale root extract and antibacterial activity of silver nanoparticles against food pathogens. Bioprocess and biosystems engineering, 37, 1935-1943.	https://doi.org/10.1007/s00449-014-1169-6	Yes
Tracheophyta_Angiosperms	Zingiber	Zingiber officinale	Roscoe	Root	Gold	12.5	Spherical	Monodisperse*	Untested	Velmurugan, P., Anbalagan, K., Manosathyadevan, M., Lee, K. J., Cho, M., Lee, S. M., ... & Oh, B. T. (2014). Green synthesis of silver and gold nanoparticles using Zingiber officinale root extract and antibacterial activity of silver nanoparticles against food pathogens. Bioprocess and biosystems engineering, 37, 1935-1943.	https://doi.org/10.1007/s00449-014-1169-6	Yes
Tracheophyta_Angiosperms	Ziziphus	Ziziphus jujuba	Mill	Reproductive structures	Zinc	29	Spherical	Undetermined	Photocatalytic degradation of organic dyes	Golmohammadi, M., Honarmand, M., & Ghanbari, S. (2020). A green approach to synthesis of ZnO nanoparticles using jujube fruit extract and their application in photocatalytic degradation of organic dyes. Spectrochimica Acta Part A: Molecular and Biomolecular Spectroscopy, 229, 117961.	https://doi.org/10.1016/j.saa.2019.117961	Yes
Tracheophyta_Angiosperms	Ziziphus	Ziziphus spina‑christi	(L.) Desf.	Undisclosed	Zinc	32.5	Spherical	Monodisperse*	Antimicrobial and antioxidant activity	Lashin, I., Hasanin, M., Hassan, S. A., & Hashem, A. H. (2023). Green biosynthesis of zinc and selenium oxide nanoparticles using callus extract of Ziziphus spina-christi: Characterization, antimicrobial, and antioxidant activity. Biomass Conversion and Biorefinery, 13(11), 10133-10146.	https://doi.org/10.1007/s13399-021-01873-4	Yes
Tracheophyta_Angiosperms	Ziziphus	Ziziphus spina‑christi	(L.) Desf.	Undisclosed	Selenium	32.5	Spherical	Monodisperse*	Antimicrobial and antioxidant activity	Lashin, I., Hasanin, M., Hassan, S. A., & Hashem, A. H. (2023). Green biosynthesis of zinc and selenium oxide nanoparticles using callus extract of Ziziphus spina-christi: Characterization, antimicrobial, and antioxidant activity. Biomass Conversion and Biorefinery, 13(11), 10133-10146.	https://doi.org/10.1007/s13399-021-01873-4	Yes
Tracheophyta_Angiosperms	Ziziphus	Ziziphus spina-christi	(L.) Willd.	Reproductive structures	Copper	12.5	Spherical	Monodisperse*	Adsorption of triphenylmethane dye and antibacterial activity	Khani, R., Roostaei, B., Bagherzade, G., & Moudi, M. (2018). Green synthesis of copper nanoparticles by fruit extract of Ziziphus spina-christi (L.) Willd.: Application for adsorption of triphenylmethane dye and antibacterial assay. Journal of Molecular Liquids, 255, 541-549.	https://doi.org/10.1016/j.molliq.2018.02.010	Yes
Tracheophyta_Angiosperms	Ziziphus	Ziziphus xylopyrus	(Retz.) Willd.	Stem	Silver	65	Spherical	Polydisperse	Untested	Sumi Maria, B., Devadiga, A., Shetty Kodialbail, V., & Saidutta, M. B. (2015). Synthesis of silver nanoparticles using medicinal Zizyphus xylopyrus bark extract. Applied nanoscience, 5, 755-762.	https://doi.org/10.1007/s13204-014-0372-8	Yes
